# Supplementary material for: N-(9H-Fluoren-9-yl­idene)-4-methyl­aniline
Source: Acta Crystallogr Sect E Struct Rep Online. 2009 Jun 10;65(Pt 7):o1545. doi: 10.1107/S1600536809020765 (PMC2969441; doi:10.1107/S1600536809020765)
Supplement: Supplementary file 1 [file e-65-o1545-sup1.cif]

##############################################################################
###                                                                        ###
###        Electronic paper (Acta Crystallographica Section E)             ###
###                                                                        ###
##############################################################################
#                                                                            #
# This CIF contains the data in a paper accepted for publication in Acta     #
# Crystallographica Section E. It conforms to the requirements of Notes      #
# for Authors for Section E, and has been peer reviewed under the auspices   #
# of the IUCr Commission on Journals.                                        #
#                                                                            #
# Full details of the Crystallographic Information File format               #
# are given in the paper "The Crystallographic Information File (CIF):       #
# a New Standard Archive File for Crystallography" by S. R. Hall, F. H.      #
# Allen and I. D. Brown [Acta Cryst. (1991), A47, 655-685].                  #
#                                                                            #
# The current version of the core CIF dictionary is obtainable from          #
# ftp://ftp.iucr.org/pub/cif_core.dic. The current version number is 2.4.    #
#                                                                            #
# Software is freely available for graphical display of the structure(s) in  #
# this CIF.  For information consult the CIF home page http://www.iucr.org/  #
# cif/home.html                                                              #
#                                                                            #
# This file may be used for bona fide research purposes within the           #
# scientific community so long as proper attribution is given to the journal # 
# article from which it was obtained.                                        #
#                                                                            #
##############################################################################
                                             
data_global
_audit_creation_method     'form.cif (version 2.0)'
_journal_data_validation_number     ?
_journal_date_recd_electronic     2009-05-27
_journal_date_accepted     2009-06-01
_journal_name_full     'Acta Crystallographica, Section E'
_journal_year     2009
_journal_volume     65
_journal_issue      7
_journal_page_first     o1545
_journal_page_last     o1545
_journal_paper_category     QO
_journal_coeditor_code     SI2179
_publ_contact_author_name     'Xin-Hua Lou'
_publ_contact_author_address
;
College of Chemistry and Chemical Engineering
Luoyang Normal University
Luoyang 471022
People's Republic of China
;
_publ_contact_author_email     'lxh-9802@163.com'
_publ_contact_author_fax     ?
_publ_contact_author_phone     ?
_publ_section_title
;
<i>N</i>-(9<i>H</i>-Fluoren-9-ylidene)-4-methylaniline
;
loop_
    _publ_author_name
    _publ_author_address
    'Su-Zhen Bai'
;
College of Chemistry and Chemical Engineering
Pingdingshan University
Pingdingshan 467002
People's Republic of China
;
    'Xin-Hua Lou'
;
College of Chemistry and Chemical Engineering
Luoyang Normal University
Luoyang 471022
People's Republic of China
;
    'Hong-Mei Li'
;
Chemical Engineering and Pharmaceutics School
Henan University of Science and Technology
Luoyang 471003
People's Republic of China
;
    'Hui Shi'
;
College of Chemistry and Chemical Engineering
Pingdingshan University
Pingdingshan 467002
People's Republic of China
;
_publ_section_synopsis     .
data_I
_audit_creation_method     SHELXL-97
_chemical_name_systematic
;
<i>N</i>-(9<i>H</i>-Fluoren-9-ylidene)-4-methylaniline
;
_chemical_name_common     ?
_chemical_formula_moiety     ?
_chemical_formula_sum     'C20 H15 N'
_chemical_formula_weight     269.33
_chemical_melting_point     ?
_symmetry_cell_setting     Monoclinic
_symmetry_space_group_name_H-M     'P 21/n'
loop_
    _symmetry_equiv_pos_as_xyz
    'x, y, z'
    '-x+1/2, y+1/2, -z+1/2'
    '-x, -y, -z'
    'x-1/2, -y-1/2, z-1/2'
_cell_length_a     5.6423(10)
_cell_length_b     12.187(2)
_cell_length_c     21.310(4)
_cell_angle_alpha     90.00
_cell_angle_beta     94.441(2)
_cell_angle_gamma     90.00
_cell_volume     1460.9(5)
_cell_formula_units_Z     4
_cell_measurement_reflns_used     1911
_cell_measurement_theta_min     2.54
_cell_measurement_theta_max     22.32
_cell_measurement_temperature     294(2)
_exptl_crystal_description     block
_exptl_crystal_colour     yellow
_exptl_crystal_size_max     0.35
_exptl_crystal_size_mid     0.17
_exptl_crystal_size_min     0.09
_exptl_crystal_density_diffrn     1.225
_exptl_crystal_density_meas     ?
_exptl_crystal_density_method     'not measured'
_exptl_crystal_F_000     568
_exptl_absorpt_coefficient_mu     0.071
_exptl_absorpt_correction_type     multi-scan
_exptl_absorpt_process_details     '(SADABS; Sheldrick, 1996)'
_exptl_absorpt_correction_T_min     0.9756
_exptl_absorpt_correction_T_max     0.9936
_exptl_special_details
;
;
_diffrn_ambient_temperature     294(2)
_diffrn_radiation_type     MoK\a
_diffrn_radiation_wavelength     0.71073
_diffrn_radiation_source     'fine-focus sealed tube'
_diffrn_radiation_monochromator     graphite
_diffrn_measurement_device_type     'Bruker SMART APEX CCD area-detector'
_diffrn_measurement_method     'phi and omega scans'
_diffrn_detector_area_resol_mean     ?
_diffrn_reflns_number     10793
_diffrn_reflns_av_R_equivalents     0.0418
_diffrn_reflns_av_sigmaI/netI     0.0388
_diffrn_reflns_theta_min     2.54
_diffrn_reflns_theta_max     25.50
_diffrn_reflns_theta_full     25.50
_diffrn_measured_fraction_theta_max     0.999
_diffrn_measured_fraction_theta_full     0.999
_diffrn_reflns_limit_h_min     -6
_diffrn_reflns_limit_h_max     6
_diffrn_reflns_limit_k_min     -14
_diffrn_reflns_limit_k_max     14
_diffrn_reflns_limit_l_min     -25
_diffrn_reflns_limit_l_max     25
_diffrn_standards_number     ?
_diffrn_standards_interval_count     ?
_diffrn_standards_interval_time     ?
_diffrn_standards_decay_%     ?
_refine_special_details
;
Refinement of <i>F</i>^2^ against ALL reflections. The weighted <i>R</i>-factor
<i>wR</i> and
goodness of fit <i>S</i> are based on <i>F</i>^2^, conventional
<i>R</i>-factors <i>R</i> are based
on <i>F</i>, with <i>F</i> set to zero for negative <i>F</i>^2^. The threshold
expression of
<i>F</i>^2^ > \s(<i>F</i>^2^) is used only for calculating <i>R</i>-factors(gt)
<i>etc</i>. and is
not relevant to the choice of reflections for refinement. <i>R</i>-factors
based
on <i>F</i>^2^ are statistically about twice as large as those based on
<i>F</i>, and <i>R</i>-
factors based on ALL data will be even larger.
;
_reflns_number_total     2711
_reflns_number_gt     1779
_reflns_threshold_expression     >2sigma(I)
_refine_ls_structure_factor_coef     Fsqd
_refine_ls_matrix_type     full
_refine_ls_R_factor_all     0.0765
_refine_ls_R_factor_gt     0.0423
_refine_ls_wR_factor_gt     0.0972
_refine_ls_wR_factor_ref     0.1147
_refine_ls_goodness_of_fit_ref     1.005
_refine_ls_restrained_S_all     1.005
_refine_ls_number_reflns     2711
_refine_ls_number_parameters     192
_refine_ls_number_restraints     0
_refine_ls_hydrogen_treatment     constr
_refine_ls_weighting_scheme     calc
_refine_ls_weighting_details
              'w=1/[\s^2^(Fo^2^)+(0.0520P)^2^+0.1725P] where P=(Fo^2^+2Fc^2^)/3'
_atom_sites_solution_hydrogens     geom
_atom_sites_solution_primary     direct
_atom_sites_solution_secondary     difmap
_refine_ls_shift/su_max     0.000
_refine_ls_shift/su_mean     0.000
_refine_diff_density_max     0.130
_refine_diff_density_min     -0.137
_refine_ls_extinction_method     SHELXL
_refine_ls_extinction_coef     0.0105(19)
_refine_ls_extinction_expression
                                  'Fc^*^=kFc[1+0.001xFc^2^\l^3^/sin(2\q)]^-1/4^'
loop_
    _atom_type_symbol
    _atom_type_description
    _atom_type_scat_dispersion_real
    _atom_type_scat_dispersion_imag
    _atom_type_scat_source
    'C' 'C' 0.0033 0.0016
                         'International Tables Vol C Tables 4.2.6.8 and 6.1.1.4'
    'H' 'H' 0.0000 0.0000
                         'International Tables Vol C Tables 4.2.6.8 and 6.1.1.4'
    'N' 'N' 0.0061 0.0033
                         'International Tables Vol C Tables 4.2.6.8 and 6.1.1.4'
_computing_data_collection     'SMART (Bruker, 2004)'
_computing_cell_refinement     'SAINT (Bruker, 2004)'
_computing_data_reduction     'SAINT (Bruker, 2004)'
_computing_structure_solution     'SHELXS97 (Sheldrick, 2008)'
_computing_structure_refinement     'SHELXL97 (Sheldrick, 2008)'
_computing_molecular_graphics     'SHELXTL (Sheldrick, 2008)'
_computing_publication_material     'SHELXTL (Sheldrick, 2008)'
loop_
    _atom_site_type_symbol
    _atom_site_label
    _atom_site_fract_x
    _atom_site_fract_y
    _atom_site_fract_z
    _atom_site_U_iso_or_equiv
    _atom_site_adp_type
    _atom_site_calc_flag
    _atom_site_refinement_flags
    _atom_site_occupancy
    _atom_site_disorder_assembly
    _atom_site_disorder_group
    C C1 0.0001(3) 0.30235(15) 0.13059(9) 0.0507(5) Uani d . 1 . .
    H H1 -0.0938 0.3086 0.0929 0.061 Uiso calc R 1 . .
    C C2 -0.0545(4) 0.36053(16) 0.18339(10) 0.0582(5) Uani d . 1 . .
    H H2 -0.1869 0.4062 0.1810 0.070 Uiso calc R 1 . .
    C C3 0.0836(4) 0.35188(16) 0.23918(10) 0.0604(5) Uani d . 1 . .
    H H3 0.0452 0.3931 0.2737 0.072 Uiso calc R 1 . .
    C C4 0.2787(3) 0.28289(15) 0.24478(9) 0.0544(5) Uani d . 1 . .
    H H4 0.3701 0.2762 0.2828 0.065 Uiso calc R 1 . .
    C C5 0.3348(3) 0.22414(13) 0.19248(8) 0.0435(4) Uani d . 1 . .
    C C6 0.5230(3) 0.14217(13) 0.18583(8) 0.0433(4) Uani d . 1 . .
    C C7 0.7076(3) 0.10822(14) 0.22712(9) 0.0508(5) Uani d . 1 . .
    H H7 0.7270 0.1372 0.2676 0.061 Uiso calc R 1 . .
    C C8 0.8643(3) 0.03010(15) 0.20743(9) 0.0549(5) Uani d . 1 . .
    H H8 0.9901 0.0065 0.2349 0.066 Uiso calc R 1 . .
    C C9 0.8350(3) -0.01288(16) 0.14735(9) 0.0557(5) Uani d . 1 . .
    H H9 0.9409 -0.0657 0.1350 0.067 Uiso calc R 1 . .
    C C10 0.6513(3) 0.02124(14) 0.10530(9) 0.0506(5) Uani d . 1 . .
    H H10 0.6328 -0.0077 0.0648 0.061 Uiso calc R 1 . .
    C C11 0.4954(3) 0.09953(13) 0.12487(8) 0.0432(4) Uani d . 1 . .
    C C12 0.2980(3) 0.15766(13) 0.08907(8) 0.0440(4) Uani d . 1 . .
    C C13 0.1986(3) 0.23442(13) 0.13519(8) 0.0428(4) Uani d . 1 . .
    C C14 0.0834(3) 0.21043(15) -0.00479(8) 0.0481(5) Uani d . 1 . .
    C C15 -0.1301(3) 0.17101(16) -0.03143(9) 0.0544(5) Uani d . 1 . .
    H H15 -0.1735 0.0986 -0.0246 0.065 Uiso calc R 1 . .
    C C16 -0.2793(4) 0.23849(16) -0.06821(9) 0.0598(5) Uani d . 1 . .
    H H16 -0.4241 0.2110 -0.0852 0.072 Uiso calc R 1 . .
    C C17 -0.2197(4) 0.34635(17) -0.08065(9) 0.0579(5) Uani d . 1 . .
    C C18 -0.0037(4) 0.38372(16) -0.05457(9) 0.0612(5) Uani d . 1 . .
    H H18 0.0417 0.4554 -0.0625 0.073 Uiso calc R 1 . .
    C C19 0.1475(4) 0.31784(16) -0.01699(9) 0.0592(5) Uani d . 1 . .
    H H19 0.2921 0.3454 0.0001 0.071 Uiso calc R 1 . .
    C C20 -0.3829(4) 0.4195(2) -0.12150(12) 0.0880(8) Uani d . 1 . .
    H H20A -0.3234 0.4263 -0.1623 0.132 Uiso calc R 1 . .
    H H20B -0.3899 0.4907 -0.1024 0.132 Uiso calc R 1 . .
    H H20C -0.5393 0.3880 -0.1257 0.132 Uiso calc R 1 . .
    N N1 0.2459(3) 0.14086(12) 0.03045(7) 0.0521(4) Uani d . 1 . .
loop_
    _atom_site_aniso_label
    _atom_site_aniso_U_11
    _atom_site_aniso_U_22
    _atom_site_aniso_U_33
    _atom_site_aniso_U_12
    _atom_site_aniso_U_13
    _atom_site_aniso_U_23
    C1 0.0542(11) 0.0462(10) 0.0518(11) 0.0015(9) 0.0048(9) 0.0011(9)
    C2 0.0594(12) 0.0508(11) 0.0659(14) 0.0066(9) 0.0144(11) -0.0045(10)
    C3 0.0717(14) 0.0513(12) 0.0600(13) 0.0007(10) 0.0164(11) -0.0119(10)
    C4 0.0629(12) 0.0494(11) 0.0507(11) -0.0054(9) 0.0037(9) -0.0071(9)
    C5 0.0486(10) 0.0379(9) 0.0443(10) -0.0061(8) 0.0062(8) -0.0038(8)
    C6 0.0477(10) 0.0395(9) 0.0429(10) -0.0065(8) 0.0040(8) 0.0014(8)
    C7 0.0565(11) 0.0494(11) 0.0457(11) -0.0039(9) -0.0005(9) 0.0003(9)
    C8 0.0497(11) 0.0555(12) 0.0587(13) 0.0015(9) -0.0008(10) 0.0083(10)
    C9 0.0585(12) 0.0521(11) 0.0578(13) 0.0085(9) 0.0123(10) 0.0071(10)
    C10 0.0630(12) 0.0441(10) 0.0455(11) 0.0034(9) 0.0102(9) 0.0023(8)
    C11 0.0497(10) 0.0365(9) 0.0438(10) -0.0017(8) 0.0053(8) 0.0022(8)
    C12 0.0509(11) 0.0381(9) 0.0434(11) -0.0027(8) 0.0064(8) 0.0007(8)
    C13 0.0494(10) 0.0350(9) 0.0446(10) -0.0043(8) 0.0075(8) -0.0004(8)
    C14 0.0591(12) 0.0486(10) 0.0366(10) 0.0046(9) 0.0029(9) -0.0027(8)
    C15 0.0632(12) 0.0498(11) 0.0502(11) -0.0031(10) 0.0038(10) 0.0021(9)
    C16 0.0562(12) 0.0647(13) 0.0572(12) -0.0059(10) -0.0030(10) 0.0009(10)
    C17 0.0627(13) 0.0626(13) 0.0478(11) 0.0034(10) 0.0006(10) 0.0082(10)
    C18 0.0700(14) 0.0521(12) 0.0610(13) -0.0019(10) 0.0020(11) 0.0089(10)
    C19 0.0609(12) 0.0554(12) 0.0597(13) -0.0027(10) -0.0046(10) 0.0022(10)
    C20 0.0844(17) 0.0904(18) 0.0862(18) 0.0081(14) -0.0126(14) 0.0261(14)
    N1 0.0638(10) 0.0489(9) 0.0431(9) 0.0066(8) 0.0002(8) -0.0012(7)
_geom_special_details
;
All e.s.d.'s (except the e.s.d. in the dihedral angle between two l.s. planes)
are estimated using the full covariance matrix. The cell e.s.d.'s are taken
into account individually in the estimation of e.s.d.'s in distances, angles
and torsion angles; correlations between e.s.d.'s in cell parameters are only
used when they are defined by crystal symmetry. An approximate (isotropic)
treatment of cell e.s.d.'s is used for estimating e.s.d.'s involving l.s.
planes.
;
loop_
    _geom_bond_atom_site_label_1
    _geom_bond_atom_site_label_2
    _geom_bond_site_symmetry_2
    _geom_bond_distance
    _geom_bond_publ_flag
    C1 C2 . 1.385(3) ?
    C1 C13 . 1.390(2) ?
    C1 H1 . 0.9300 ?
    C2 C3 . 1.374(3) ?
    C2 H2 . 0.9300 ?
    C3 C4 . 1.383(3) ?
    C3 H3 . 0.9300 ?
    C4 C5 . 1.382(2) ?
    C4 H4 . 0.9300 ?
    C5 C13 . 1.397(2) ?
    C5 C6 . 1.473(2) ?
    C6 C7 . 1.374(2) ?
    C6 C11 . 1.397(2) ?
    C7 C8 . 1.386(3) ?
    C7 H7 . 0.9300 ?
    C8 C9 . 1.381(3) ?
    C8 H8 . 0.9300 ?
    C9 C10 . 1.381(2) ?
    C9 H9 . 0.9300 ?
    C10 C11 . 1.384(2) ?
    C10 H10 . 0.9300 ?
    C11 C12 . 1.481(2) ?
    C12 N1 . 1.278(2) ?
    C12 C13 . 1.497(2) ?
    C14 C15 . 1.378(2) ?
    C14 C19 . 1.388(3) ?
    C14 N1 . 1.420(2) ?
    C15 C16 . 1.378(3) ?
    C15 H15 . 0.9300 ?
    C16 C17 . 1.387(3) ?
    C16 H16 . 0.9300 ?
    C17 C18 . 1.377(3) ?
    C17 C20 . 1.509(3) ?
    C18 C19 . 1.381(3) ?
    C18 H18 . 0.9300 ?
    C19 H19 . 0.9300 ?
    C20 H20A . 0.9600 ?
    C20 H20B . 0.9600 ?
    C20 H20C . 0.9600 ?
loop_
    _geom_angle_atom_site_label_1
    _geom_angle_atom_site_label_2
    _geom_angle_atom_site_label_3
    _geom_angle_site_symmetry_1
    _geom_angle_site_symmetry_3
    _geom_angle
    _geom_angle_publ_flag
    C2 C1 C13 . . 118.45(18) ?
    C2 C1 H1 . . 120.8 ?
    C13 C1 H1 . . 120.8 ?
    C3 C2 C1 . . 121.13(18) ?
    C3 C2 H2 . . 119.4 ?
    C1 C2 H2 . . 119.4 ?
    C2 C3 C4 . . 121.03(18) ?
    C2 C3 H3 . . 119.5 ?
    C4 C3 H3 . . 119.5 ?
    C5 C4 C3 . . 118.41(18) ?
    C5 C4 H4 . . 120.8 ?
    C3 C4 H4 . . 120.8 ?
    C4 C5 C13 . . 120.91(17) ?
    C4 C5 C6 . . 129.85(17) ?
    C13 C5 C6 . . 109.18(15) ?
    C7 C6 C11 . . 120.53(16) ?
    C7 C6 C5 . . 131.23(16) ?
    C11 C6 C5 . . 108.22(15) ?
    C6 C7 C8 . . 118.85(18) ?
    C6 C7 H7 . . 120.6 ?
    C8 C7 H7 . . 120.6 ?
    C9 C8 C7 . . 120.51(18) ?
    C9 C8 H8 . . 119.7 ?
    C7 C8 H8 . . 119.7 ?
    C10 C9 C8 . . 121.14(18) ?
    C10 C9 H9 . . 119.4 ?
    C8 C9 H9 . . 119.4 ?
    C9 C10 C11 . . 118.36(17) ?
    C9 C10 H10 . . 120.8 ?
    C11 C10 H10 . . 120.8 ?
    C10 C11 C6 . . 120.60(17) ?
    C10 C11 C12 . . 130.17(16) ?
    C6 C11 C12 . . 109.05(15) ?
    N1 C12 C11 . . 122.27(16) ?
    N1 C12 C13 . . 132.28(16) ?
    C11 C12 C13 . . 105.42(14) ?
    C1 C13 C5 . . 120.05(16) ?
    C1 C13 C12 . . 131.81(16) ?
    C5 C13 C12 . . 108.00(15) ?
    C15 C14 C19 . . 118.94(17) ?
    C15 C14 N1 . . 121.18(17) ?
    C19 C14 N1 . . 119.68(17) ?
    C16 C15 C14 . . 120.18(18) ?
    C16 C15 H15 . . 119.9 ?
    C14 C15 H15 . . 119.9 ?
    C15 C16 C17 . . 121.85(19) ?
    C15 C16 H16 . . 119.1 ?
    C17 C16 H16 . . 119.1 ?
    C18 C17 C16 . . 117.14(18) ?
    C18 C17 C20 . . 121.3(2) ?
    C16 C17 C20 . . 121.6(2) ?
    C17 C18 C19 . . 121.97(19) ?
    C17 C18 H18 . . 119.0 ?
    C19 C18 H18 . . 119.0 ?
    C18 C19 C14 . . 119.90(18) ?
    C18 C19 H19 . . 120.1 ?
    C14 C19 H19 . . 120.1 ?
    C17 C20 H20A . . 109.5 ?
    C17 C20 H20B . . 109.5 ?
    H20A C20 H20B . . 109.5 ?
    C17 C20 H20C . . 109.5 ?
    H20A C20 H20C . . 109.5 ?
    H20B C20 H20C . . 109.5 ?
    C12 N1 C14 . . 120.76(15) ?
loop_
    _geom_torsion_atom_site_label_1
    _geom_torsion_atom_site_label_2
    _geom_torsion_atom_site_label_3
    _geom_torsion_atom_site_label_4
    _geom_torsion_site_symmetry_1
    _geom_torsion_site_symmetry_2
    _geom_torsion_site_symmetry_3
    _geom_torsion_site_symmetry_4
    _geom_torsion
    _geom_torsion_publ_flag
    C13 C1 C2 C3 . . . . 0.1(3) ?
    C1 C2 C3 C4 . . . . -1.4(3) ?
    C2 C3 C4 C5 . . . . 1.2(3) ?
    C3 C4 C5 C13 . . . . 0.3(3) ?
    C3 C4 C5 C6 . . . . -176.88(17) ?
    C4 C5 C6 C7 . . . . -6.8(3) ?
    C13 C5 C6 C7 . . . . 175.76(17) ?
    C4 C5 C6 C11 . . . . 175.26(18) ?
    C13 C5 C6 C11 . . . . -2.18(18) ?
    C11 C6 C7 C8 . . . . -0.7(3) ?
    C5 C6 C7 C8 . . . . -178.41(17) ?
    C6 C7 C8 C9 . . . . -0.1(3) ?
    C7 C8 C9 C10 . . . . 0.6(3) ?
    C8 C9 C10 C11 . . . . -0.3(3) ?
    C9 C10 C11 C6 . . . . -0.4(3) ?
    C9 C10 C11 C12 . . . . 174.14(17) ?
    C7 C6 C11 C10 . . . . 1.0(3) ?
    C5 C6 C11 C10 . . . . 179.15(15) ?
    C7 C6 C11 C12 . . . . -174.66(15) ?
    C5 C6 C11 C12 . . . . 3.53(18) ?
    C10 C11 C12 N1 . . . . -0.5(3) ?
    C6 C11 C12 N1 . . . . 174.52(16) ?
    C10 C11 C12 C13 . . . . -178.57(17) ?
    C6 C11 C12 C13 . . . . -3.52(18) ?
    C2 C1 C13 C5 . . . . 1.4(3) ?
    C2 C1 C13 C12 . . . . 176.50(17) ?
    C4 C5 C13 C1 . . . . -1.6(3) ?
    C6 C5 C13 C1 . . . . 176.08(15) ?
    C4 C5 C13 C12 . . . . -177.78(15) ?
    C6 C5 C13 C12 . . . . -0.07(18) ?
    N1 C12 C13 C1 . . . . 8.8(3) ?
    C11 C12 C13 C1 . . . . -173.40(17) ?
    N1 C12 C13 C5 . . . . -175.62(18) ?
    C11 C12 C13 C5 . . . . 2.14(17) ?
    C19 C14 C15 C16 . . . . -1.7(3) ?
    N1 C14 C15 C16 . . . . -176.54(17) ?
    C14 C15 C16 C17 . . . . 1.2(3) ?
    C15 C16 C17 C18 . . . . 0.0(3) ?
    C15 C16 C17 C20 . . . . 179.4(2) ?
    C16 C17 C18 C19 . . . . -0.7(3) ?
    C20 C17 C18 C19 . . . . 179.9(2) ?
    C17 C18 C19 C14 . . . . 0.2(3) ?
    C15 C14 C19 C18 . . . . 1.0(3) ?
    N1 C14 C19 C18 . . . . 175.92(17) ?
    C11 C12 N1 C14 . . . . -169.33(16) ?
    C13 C12 N1 C14 . . . . 8.1(3) ?
    C15 C14 N1 C12 . . . . -115.92(19) ?
    C19 C14 N1 C12 . . . . 69.2(2) ?
