# Supplementary material for: N-(9H-Fluoren-9-yl­idene)-4-methyl­aniline
Source: Acta Crystallogr Sect E Struct Rep Online. 2009 Jun 10;65(Pt 7):o1545. doi: 10.1107/S1600536809020765 (PMC2969441; doi:10.1107/S1600536809020765)
Supplement: Supplementary file 2 [file e-65-o1545-Isup2.hkl]

# 
# h,k,l, Fc-squared, Fo-squared, sigma(Fo-squared) and status flag 
# 
data_I
_shelx_title ' A in P2(1)/n' 
_shelx_refln_list_code          4 
_shelx_F_calc_maximum      132.15 
_exptl_crystal_F_000       568.00 
_reflns_d_resolution_high  0.8255 
 
loop_ 
 _symmetry_equiv_pos_as_xyz 
 'x, y, z' 
 '-x+1/2, y+1/2, -z+1/2' 
 '-x, -y, -z' 
 'x-1/2, -y-1/2, z-1/2' 
 
_cell_length_a     5.6423 
_cell_length_b    12.1869 
_cell_length_c    21.3099 
_cell_angle_alpha  90.000 
_cell_angle_beta   94.441 
_cell_angle_gamma  90.000 
 
_shelx_F_squared_multiplier     1.000 
 
loop_ 
 _refln_index_h 
 _refln_index_k 
 _refln_index_l 
 _refln_F_squared_calc 
 _refln_F_squared_meas 
 _refln_F_squared_sigma 
 _refln_observed_status 
   2   0   0      919.47      837.36     18.97 o 
   4   0   0      114.49      120.55      7.31 o 
   6   0   0       59.23       65.28      7.33 o 
   1   1   0     2293.92     2176.25     23.84 o 
   2   1   0       95.41       87.72      2.31 o 
   3   1   0      506.72      497.55      7.87 o 
   4   1   0       44.55       43.91      3.57 o 
   5   1   0      164.09      157.26      6.28 o 
   6   1   0        1.01       -3.24      2.66 o 
   0   2   0     6474.45     7091.14    128.08 o 
   1   2   0      162.03      157.65      2.83 o 
   2   2   0      642.94      628.08      8.25 o 
   3   2   0      187.51      195.64      4.05 o 
   4   2   0      208.86      204.60      6.48 o 
   5   2   0       47.26       57.74      5.54 o 
   6   2   0        7.87       11.50      3.33 o 
   1   3   0     6082.42     6195.91     66.61 o 
   2   3   0       61.64       62.20      3.21 o 
   3   3   0       14.67       19.90      1.72 o 
   4   3   0        9.61       10.05      2.63 o 
   5   3   0      148.95      144.52      6.20 o 
   6   3   0        1.86        0.79      3.68 o 
   0   4   0     1152.22     1183.94     19.82 o 
   1   4   0       74.86       85.15      2.55 o 
   2   4   0      923.80      967.87     12.27 o 
   3   4   0       89.14       97.54      3.21 o 
   4   4   0      420.01      421.93      9.94 o 
   5   4   0        4.85        4.98      2.63 o 
   6   4   0        9.09       11.78      7.52 o 
   1   5   0      437.47      464.12      6.27 o 
   2   5   0      171.89      163.35      3.84 o 
   3   5   0       38.54       46.73      3.00 o 
   4   5   0       63.92       59.50      4.54 o 
   5   5   0       15.74       13.33      3.12 o 
   6   5   0       18.17       15.76      5.82 o 
   0   6   0      958.54     1104.43     19.55 o 
   1   6   0      171.50      178.00      3.65 o 
   2   6   0        0.90        0.84      1.41 o 
   3   6   0       90.22       96.35      4.09 o 
   4   6   0       55.66       51.22      3.57 o 
   5   6   0        0.69       -2.36      3.98 o 
   6   6   0        0.00        3.34      5.99 o 
   1   7   0      445.64      496.29      7.09 o 
   2   7   0       30.02       31.74      2.58 o 
   3   7   0        0.00       -2.71      1.81 o 
   4   7   0       35.66       37.41      3.77 o 
   5   7   0        0.10       -1.48      4.78 o 
   6   7   0        5.75       12.30      7.70 o 
   0   8   0      758.19      796.95     22.60 o 
   1   8   0        6.53        2.89      1.98 o 
   2   8   0       56.72       60.09      3.15 o 
   3   8   0      604.13      611.96     11.12 o 
   4   8   0       69.99       73.66      5.64 o 
   5   8   0       67.05       61.96     16.65 o 
   1   9   0       20.83       27.90      2.74 o 
   2   9   0        1.84        0.54      2.03 o 
   3   9   0       42.52       37.19      3.20 o 
   4   9   0        6.96        6.11      3.41 o 
   5   9   0        0.52       -0.79      5.52 o 
   0  10   0        8.40        3.23      5.27 o 
   1  10   0        1.68        4.89      2.31 o 
   2  10   0      118.89      115.67      4.75 o 
   3  10   0        8.94        7.94      2.52 o 
   4  10   0        1.02        0.99      2.94 o 
   5  10   0        3.81        8.74      9.26 o 
   1  11   0       15.19       21.09      4.89 o 
   2  11   0       22.55       27.18      5.07 o 
   3  11   0        0.11       -3.36      2.24 o 
   4  11   0       11.14       13.48      4.98 o 
   0  12   0        2.19        1.78      3.51 o 
   1  12   0      210.32      201.54      7.54 o 
   2  12   0       38.80       33.89      4.33 o 
   3  12   0       11.02       10.01      2.95 o 
   1  13   0        2.37       -3.20      2.53 o 
   2  13   0        4.24        4.05      4.45 o 
   3  13   0        3.47        0.46      3.14 o 
   0  14   0       19.07       15.43      5.02 o 
   1  14   0       15.31        6.88      3.47 o 
   2  14   0        0.00        1.09      3.34 o 
  -5   0   1        0.58        2.12      3.35 o 
  -3   0   1      315.40      321.63      7.69 o 
  -1   0   1     6770.81     6389.26     96.61 o 
   1   0   1      127.99      101.60      5.09 o 
   3   0   1      268.11      246.08      6.23 o 
   5   0   1       35.02       36.40      5.38 o 
  -6   1   1       24.30       28.52      4.04 o 
  -5   1   1       50.96       61.59      4.36 o 
  -4   1   1        0.00        0.05      1.68 o 
  -3   1   1      256.85      242.67      4.55 o 
  -2   1   1      548.78      494.78      6.73 o 
  -1   1   1      160.65      161.32      2.95 o 
   1   1   1      506.95      470.79      7.59 o 
   2   1   1      425.27      401.16      5.66 o 
   3   1   1       57.23       67.09      2.32 o 
   4   1   1       15.47       16.68      3.20 o 
   5   1   1       90.69      105.61      5.46 o 
   6   1   1        2.02        0.01      2.64 o 
  -6   2   1        0.39        3.67      2.88 o 
  -5   2   1       96.05      100.87      5.28 o 
  -4   2   1        6.02        9.25      2.31 o 
  -3   2   1      152.74      157.03      3.65 o 
  -2   2   1       47.19       41.24      1.74 o 
  -1   2   1    17462.89    19015.77    202.52 o 
   0   2   1     2613.88     2717.24     28.85 o 
   1   2   1     2668.07     2586.27     28.35 o 
   2   2   1     1050.62     1008.74     12.29 o 
   3   2   1       56.27       56.65      2.24 o 
   4   2   1      163.51      158.47      9.20 o 
   5   2   1        7.12        6.01      2.63 o 
   6   2   1       90.54      106.67      6.25 o 
  -6   3   1       11.24        5.32      4.61 o 
  -5   3   1      213.75      233.80      8.74 o 
  -4   3   1       22.42       24.00      2.21 o 
  -3   3   1        4.69        4.68      1.34 o 
  -2   3   1       13.04        9.39      1.22 o 
  -1   3   1      146.11      135.11      2.83 o 
   0   3   1       16.12       14.48      1.17 o 
   1   3   1      355.23      348.51      5.12 o 
   2   3   1      418.16      396.73      5.97 o 
   3   3   1      710.06      726.56     10.03 o 
   4   3   1       16.02       19.43      2.96 o 
   5   3   1       41.82       33.76      3.72 o 
   6   3   1       32.73       43.88      4.64 o 
  -6   4   1        1.61        0.96      3.57 o 
  -5   4   1       54.91       53.25      4.27 o 
  -4   4   1       65.76       68.26      3.53 o 
  -3   4   1       71.42       83.73      3.23 o 
  -2   4   1       72.95       87.80      2.74 o 
  -1   4   1       94.55      120.40      2.69 o 
   0   4   1     1646.36     1649.36     18.93 o 
   1   4   1       85.19       92.51      2.67 o 
   2   4   1      395.99      424.83      6.54 o 
   3   4   1      233.55      225.03      4.76 o 
   4   4   1       84.71       79.85      4.61 o 
   5   4   1       35.31       42.06      4.02 o 
   6   4   1       11.25        8.59      4.23 o 
  -6   5   1        1.99       -1.29      6.46 o 
  -5   5   1       33.00       27.70      4.48 o 
  -4   5   1       36.99       42.29      3.02 o 
  -3   5   1      213.09      217.67      4.88 o 
  -2   5   1      376.79      356.26      7.43 o 
  -1   5   1      204.84      205.87      3.86 o 
   0   5   1      861.82      872.61     11.01 o 
   1   5   1      260.40      256.75      4.65 o 
   2   5   1       83.30       88.10      2.95 o 
   3   5   1       62.19       66.37      2.90 o 
   4   5   1      176.35      183.86      6.57 o 
   5   5   1       29.40       22.90      3.54 o 
   6   5   1        1.85        5.68      4.04 o 
  -6   6   1        1.80        0.93      5.35 o 
  -5   6   1        7.66       12.84      5.16 o 
  -4   6   1      303.04      293.05      7.91 o 
  -3   6   1       88.41       84.63      3.38 o 
  -2   6   1        1.63        3.49      1.47 o 
  -1   6   1        1.77        2.22      1.19 o 
   0   6   1      141.18      151.35      3.64 o 
   1   6   1      950.66      975.14     11.56 o 
   2   6   1       13.52       12.54      1.83 o 
   3   6   1        0.07       -0.50      1.97 o 
   4   6   1      269.46      259.25      7.95 o 
   5   6   1       25.82       43.31      6.72 o 
   6   6   1        0.01       -1.35      4.72 o 
  -6   7   1        4.45        8.82      6.91 o 
  -5   7   1        1.02        5.44      4.96 o 
  -4   7   1       28.21       24.56      3.26 o 
  -3   7   1       84.46       94.52      4.08 o 
  -2   7   1      141.22      143.84      4.19 o 
  -1   7   1       57.16       60.13      2.53 o 
   0   7   1       43.14       38.28      2.15 o 
   1   7   1      127.64      135.86      3.44 o 
   2   7   1        1.41        2.77      1.69 o 
   3   7   1       19.40       14.51      2.32 o 
   4   7   1       43.42       47.68      6.00 o 
   5   7   1       10.43       13.42      5.24 o 
  -5   8   1        0.28       -1.76      4.98 o 
  -4   8   1       11.00        8.82      2.72 o 
  -3   8   1        1.75        4.13      2.52 o 
  -2   8   1        2.02        1.96      1.87 o 
  -1   8   1      111.55      114.98      4.19 o 
   0   8   1        2.29        2.39      2.08 o 
   1   8   1       12.93       16.42      1.90 o 
   2   8   1      102.91      106.16      3.88 o 
   3   8   1       34.15       34.14      3.87 o 
   4   8   1       10.47        0.77      4.27 o 
   5   8   1        1.34        2.60      6.55 o 
  -5   9   1       11.34       20.66      6.70 o 
  -4   9   1       19.49       22.15      5.86 o 
  -3   9   1       18.33       22.36      2.84 o 
  -2   9   1       10.75       10.58      2.17 o 
  -1   9   1        1.03        0.94      1.96 o 
   0   9   1      119.79      123.10      5.12 o 
   1   9   1        1.98       -1.38      2.12 o 
   2   9   1       53.97       60.21      3.24 o 
   3   9   1       66.19       66.46      4.91 o 
   4   9   1        1.62        3.15      7.39 o 
   5   9   1        8.54        6.00      9.78 o 
  -5  10   1        8.33        2.87      4.52 o 
  -4  10   1        0.21        4.37      3.57 o 
  -3  10   1       22.28       27.92      3.50 o 
  -2  10   1      191.21      201.68      6.83 o 
  -1  10   1       33.75       36.92      3.53 o 
   0  10   1       54.46       45.00      3.73 o 
   1  10   1      181.42      177.07      6.21 o 
   2  10   1      181.09      185.32      5.77 o 
   3  10   1       24.36       17.10      2.71 o 
   4  10   1       31.71       19.84      8.63 o 
  -4  11   1        7.88        6.00      3.38 o 
  -3  11   1        1.45        3.38      2.60 o 
  -2  11   1       73.30       77.51      5.43 o 
  -1  11   1        9.85        4.73      4.28 o 
   0  11   1       61.48       59.64      4.26 o 
   1  11   1        9.65       10.38      2.78 o 
   2  11   1       22.57       24.48      3.36 o 
   3  11   1       57.29       51.99      4.22 o 
   4  11   1        0.48        8.44      4.49 o 
  -3  12   1        6.29        2.34      2.91 o 
  -2  12   1       13.35       11.85      3.39 o 
  -1  12   1        4.76        8.39      3.21 o 
   0  12   1        3.09        5.86      2.70 o 
   1  12   1       52.39       53.31      4.29 o 
   2  12   1        1.46        1.04      2.65 o 
   3  12   1       28.81       28.37      3.68 o 
  -3  13   1        0.56       -1.33      2.97 o 
  -2  13   1       11.44       11.11      3.62 o 
  -1  13   1        2.49        0.93      3.40 o 
   0  13   1       88.71       81.11      5.26 o 
   1  13   1       45.66       42.36      4.22 o 
   2  13   1        0.02       -1.30      3.59 o 
   3  13   1        2.94        5.90      3.59 o 
  -2  14   1        0.33        0.46      3.25 o 
  -1  14   1       25.75       23.14      4.58 o 
   0  14   1       41.10       44.12      5.17 o 
   1  14   1       32.93       36.61      4.77 o 
   2  14   1        0.31        1.57      3.10 o 
  -6   0   2        2.66        2.52      8.74 o 
  -4   0   2        0.00        0.14      2.07 o 
  -2   0   2     1956.90     1796.83     28.95 o 
   2   0   2      193.15      162.47     20.09 o 
   4   0   2        0.24       -1.85      3.01 o 
   6   0   2       16.78       15.77      7.89 o 
  -6   1   2       42.39       44.73      4.67 o 
  -5   1   2       35.89       38.72      4.16 o 
  -4   1   2      149.04      152.37      5.19 o 
  -3   1   2        3.83        0.34      1.42 o 
  -2   1   2        0.05        0.96      0.97 o 
  -1   1   2     1270.41     1161.78     14.53 o 
   0   1   2     3299.46     3171.38     47.80 o 
   1   1   2     1790.76     1598.03     22.65 o 
   2   1   2      664.80      577.79      9.67 o 
   3   1   2      233.10      221.41      5.34 o 
   4   1   2       59.10       63.54      4.06 o 
   5   1   2       60.13       65.31      4.56 o 
   6   1   2       24.65       27.60      4.47 o 
  -6   2   2        3.51        7.13      3.78 o 
  -5   2   2      219.59      221.03      8.55 o 
  -4   2   2       44.60       55.10      2.88 o 
  -3   2   2       82.61       76.73      2.88 o 
  -2   2   2        7.24        4.24      1.38 o 
  -1   2   2    11800.19    12697.11    135.19 o 
   0   2   2     1276.53     1196.12     14.71 o 
   1   2   2      556.04      537.21      6.87 o 
   2   2   2      127.42      118.98      2.76 o 
   3   2   2      403.33      434.70      9.16 o 
   4   2   2       40.65       34.29      3.83 o 
   5   2   2       36.01       29.61      3.63 o 
   6   2   2        1.16        5.37      3.07 o 
  -6   3   2        7.53       12.81      6.57 o 
  -5   3   2      186.93      186.08      6.87 o 
  -4   3   2        1.33        1.29      1.55 o 
  -3   3   2       19.47       11.98      1.58 o 
  -2   3   2      820.58      838.10     10.67 o 
  -1   3   2    11625.95    12037.25    125.53 o 
   0   3   2      114.83      108.53      2.46 o 
   1   3   2       74.69       78.36      2.35 o 
   2   3   2      473.76      493.20      7.05 o 
   3   3   2       39.30       37.01      2.01 o 
   4   3   2      142.33      145.80      5.74 o 
   5   3   2        2.70       -0.93      2.34 o 
   6   3   2       32.99       31.65      4.25 o 
  -6   4   2        7.52        5.26      3.99 o 
  -5   4   2       99.79      114.62      6.87 o 
  -4   4   2        2.57        3.28      1.71 o 
  -3   4   2       11.64        5.15      1.51 o 
  -2   4   2      510.96      534.57      7.63 o 
  -1   4   2       30.54       27.26      1.66 o 
   0   4   2      157.63      157.51      3.41 o 
   1   4   2       40.94       42.37      1.91 o 
   2   4   2      657.47      687.89      9.41 o 
   3   4   2      267.77      274.67      6.18 o 
   4   4   2        9.72       11.51      2.85 o 
   5   4   2       82.12       71.59      4.85 o 
   6   4   2       10.32        7.92      4.41 o 
  -6   5   2        1.08        2.28      5.21 o 
  -5   5   2       10.28        9.13      3.68 o 
  -4   5   2        4.05        3.52      1.87 o 
  -3   5   2      133.35      150.84      4.10 o 
  -2   5   2     1426.07     1515.68     18.30 o 
  -1   5   2        0.19       -0.02      1.19 o 
   0   5   2      142.19      151.14      3.26 o 
   1   5   2       49.18       52.88      2.75 o 
   2   5   2      334.46      337.99      5.90 o 
   3   5   2      236.48      229.93      7.93 o 
   4   5   2      128.24      146.82      6.07 o 
   5   5   2       44.85       45.27      4.19 o 
   6   5   2       12.50        8.87      5.72 o 
  -6   6   2        0.79       -1.14      5.37 o 
  -5   6   2        0.29       -0.62      4.44 o 
  -4   6   2        4.74        3.27      2.41 o 
  -3   6   2       35.08       38.15      2.52 o 
  -2   6   2      487.80      498.17      7.12 o 
  -1   6   2      288.94      328.40      6.35 o 
   0   6   2      348.45      368.76      5.93 o 
   1   6   2      258.29      268.76      5.51 o 
   2   6   2      703.81      707.73     10.18 o 
   3   6   2      147.06      139.66      4.31 o 
   4   6   2       31.04       26.34      3.77 o 
   5   6   2        0.12       -1.31      2.54 o 
   6   6   2        6.61        9.51      5.43 o 
  -6   7   2        0.01        0.84      5.68 o 
  -5   7   2       16.51       19.78      5.97 o 
  -4   7   2        1.73        2.87      2.49 o 
  -3   7   2       62.09       61.46      3.52 o 
  -2   7   2        0.00       -2.27      1.51 o 
  -1   7   2       54.45       77.22      3.33 o 
   0   7   2        0.08        0.49      1.35 o 
   1   7   2      259.77      285.24      5.02 o 
   2   7   2       50.81       47.90      2.74 o 
   3   7   2        9.70        8.30      2.14 o 
   4   7   2        1.66       -2.43      2.93 o 
   5   7   2        5.19       12.22      4.41 o 
  -5   8   2        0.84        8.20      5.61 o 
  -4   8   2       33.36       37.61      3.68 o 
  -3   8   2       96.52       89.32      4.27 o 
  -2   8   2        2.29        3.48      1.89 o 
  -1   8   2       13.55       18.68      2.41 o 
   0   8   2      215.34      239.20      6.78 o 
   1   8   2       23.14       25.08      2.06 o 
   2   8   2       47.89       49.93      3.56 o 
   3   8   2        7.45        2.44      2.62 o 
   4   8   2       53.73       61.60      5.45 o 
   5   8   2        4.85       -4.70      6.09 o 
  -5   9   2        5.53        7.57      8.51 o 
  -4   9   2       17.71       14.92      2.82 o 
  -3   9   2       71.90       78.25      4.20 o 
  -2   9   2        2.08        1.96      1.80 o 
  -1   9   2        1.44        4.33      2.08 o 
   0   9   2       99.70       97.29      5.77 o 
   1   9   2        5.55        4.62      2.32 o 
   2   9   2       40.95       48.17      3.00 o 
   3   9   2        8.39        2.95      2.08 o 
   4   9   2       64.60       55.33      7.11 o 
   5   9   2        1.16        7.35      7.10 o 
  -5  10   2        0.95        0.19      4.20 o 
  -4  10   2       20.76       19.77      3.22 o 
  -3  10   2        1.61        3.24      2.73 o 
  -2  10   2      232.23      218.62      7.20 o 
  -1  10   2       82.09       82.85      5.06 o 
   0  10   2        0.00        0.94      2.32 o 
   1  10   2       75.15       82.13      5.04 o 
   2  10   2      334.93      346.27      7.88 o 
   3  10   2       10.60        9.00      3.10 o 
   4  10   2       17.42       14.54      5.47 o 
  -4  11   2        2.50       -0.45      2.58 o 
  -3  11   2        0.79        3.06      2.44 o 
  -2  11   2       31.87       36.18      4.24 o 
  -1  11   2      228.72      221.50      8.32 o 
   0  11   2       23.35       27.00      3.35 o 
   1  11   2        4.87        0.22      2.22 o 
   2  11   2       94.33       92.67      4.47 o 
   3  11   2       15.72        7.93      3.33 o 
   4  11   2        0.08       -0.97      4.69 o 
  -3  12   2        4.38        5.43      3.26 o 
  -2  12   2       30.46       27.94      4.23 o 
  -1  12   2        3.35        4.75      3.01 o 
   0  12   2       36.87       44.38      4.09 o 
   1  12   2       30.39       33.18      3.70 o 
   2  12   2       21.63       14.66      3.14 o 
   3  12   2        2.37        1.67      2.54 o 
  -3  13   2        1.68       -0.84      3.16 o 
  -2  13   2        6.37       10.54      3.38 o 
  -1  13   2      120.98      118.39      7.01 o 
   0  13   2        2.71        4.58      3.17 o 
   1  13   2        0.90       -1.31      2.42 o 
   2  13   2        8.72        9.30      3.32 o 
   3  13   2       21.41       28.61      6.53 o 
  -2  14   2       33.81       29.46      8.51 o 
  -1  14   2        0.79        4.00      3.30 o 
   0  14   2       17.36       13.63      5.43 o 
   1  14   2       11.48       15.09      3.81 o 
   2  14   2        1.01        0.57      3.17 o 
  -5   0   3       37.65       32.76      5.06 o 
  -3   0   3      734.12      760.72     18.67 o 
  -1   0   3    11610.53    11607.18    174.64 o 
   1   0   3      306.55      261.54     19.38 o 
   3   0   3      438.20      475.99     13.65 o 
   5   0   3       51.47       63.63      6.46 o 
  -6   1   3      234.04      272.71     10.81 o 
  -5   1   3        2.12       -1.17      3.57 o 
  -4   1   3       41.06       40.42      2.49 o 
  -3   1   3      426.70      436.76      6.81 o 
  -2   1   3      383.13      318.00      4.95 o 
  -1   1   3      427.29      376.06      5.61 o 
   0   1   3      991.93      888.45     16.97 o 
   1   1   3       23.60       20.41      1.66 o 
   2   1   3      754.81      735.84     12.33 o 
   3   1   3       31.87       37.63      2.66 o 
   4   1   3       21.33       23.33      3.07 o 
   5   1   3      147.46      151.59      6.30 o 
   6   1   3        0.08       -1.08      2.78 o 
  -6   2   3        0.91        1.23      3.35 o 
  -5   2   3       25.08       29.08      3.55 o 
  -4   2   3       90.39       92.15      3.68 o 
  -3   2   3      861.16      836.85     11.20 o 
  -2   2   3      159.99      147.64      3.17 o 
  -1   2   3     1145.98     1094.66     12.71 o 
   0   2   3     5920.29     5916.09     68.85 o 
   1   2   3        0.74        1.17      1.28 o 
   2   2   3      177.07      165.49      3.23 o 
   3   2   3       61.22       67.35      2.77 o 
   4   2   3       58.54       55.24      3.93 o 
   5   2   3       51.02       45.98      4.43 o 
   6   2   3       13.03       21.06      3.91 o 
  -6   3   3       71.06       69.91      6.37 o 
  -5   3   3       72.91       75.76      5.69 o 
  -4   3   3       21.66       21.15      2.53 o 
  -3   3   3       87.82       92.21      3.59 o 
  -2   3   3      236.99      216.43      5.69 o 
  -1   3   3     7217.43     7169.91     75.32 o 
   0   3   3     2087.86     1977.15     24.10 o 
   1   3   3        0.12        0.17      1.12 o 
   2   3   3      104.57      110.76      2.88 o 
   3   3   3       60.29       63.63      2.54 o 
   4   3   3      207.34      208.15      6.93 o 
   5   3   3       90.09       85.40      5.15 o 
   6   3   3        1.47       -0.12      2.88 o 
  -6   4   3       32.49       40.86     10.48 o 
  -5   4   3       95.05       88.00      6.13 o 
  -4   4   3        6.01        3.32      1.72 o 
  -3   4   3      160.87      140.56      3.85 o 
  -2   4   3      570.93      560.90      7.91 o 
  -1   4   3     4456.76     4705.55     50.40 o 
   0   4   3       60.54       55.46      2.15 o 
   1   4   3      220.92      216.36      4.06 o 
   2   4   3     1702.53     1799.92     21.22 o 
   3   4   3       77.07       81.09      3.13 o 
   4   4   3        8.96       12.14      2.90 o 
   5   4   3       66.17       62.64      7.66 o 
   6   4   3        2.20        1.08      4.31 o 
  -6   5   3        8.36       11.85      5.83 o 
  -5   5   3      118.06      142.05     12.70 o 
  -4   5   3      112.26      107.56      4.33 o 
  -3   5   3      473.98      453.50      7.50 o 
  -2   5   3     1669.27     1693.76     18.54 o 
  -1   5   3     1614.63     1753.77     22.51 o 
   0   5   3       59.24       59.94      1.93 o 
   1   5   3        4.66        3.31      1.31 o 
   2   5   3      293.40      296.16      5.47 o 
   3   5   3        1.84        0.16      1.58 o 
   4   5   3      230.47      237.31     11.97 o 
   5   5   3        0.00       -0.02      2.46 o 
   6   5   3        0.51       -0.71      4.15 o 
  -6   6   3        2.83        5.22      5.58 o 
  -5   6   3        1.84        7.13      6.44 o 
  -4   6   3      110.50      107.08      5.07 o 
  -3   6   3      120.59      118.44      5.19 o 
  -2   6   3      629.61      614.13      8.28 o 
  -1   6   3      101.69      101.29      3.53 o 
   0   6   3      586.35      601.98      8.46 o 
   1   6   3       52.10       59.57      2.52 o 
   2   6   3       40.23       51.12      2.63 o 
   3   6   3        2.80        2.02      1.76 o 
   4   6   3       16.61       19.56      3.79 o 
   5   6   3        3.31        6.38      2.99 o 
   6   6   3        0.25       -0.89      4.63 o 
  -6   7   3       16.43       21.03      6.94 o 
  -5   7   3        0.71       -4.79      4.38 o 
  -4   7   3       31.08       35.72      3.53 o 
  -3   7   3      730.47      738.42     12.40 o 
  -2   7   3      167.45      191.06      4.83 o 
  -1   7   3      167.63      174.91      4.76 o 
   0   7   3       12.93       17.97      1.73 o 
   1   7   3        4.82        7.33      1.57 o 
   2   7   3      122.66      121.16      3.90 o 
   3   7   3      706.68      753.10     13.28 o 
   4   7   3       10.64        8.84      3.24 o 
   5   7   3       17.36       23.75      4.43 o 
  -5   8   3       58.99       46.64      7.40 o 
  -4   8   3       18.15       17.17      3.39 o 
  -3   8   3       26.57       29.09      3.06 o 
  -2   8   3        0.13        2.22      1.86 o 
  -1   8   3       24.80       29.27      2.73 o 
   0   8   3      126.96      129.95      4.43 o 
   1   8   3       95.78      101.03      3.24 o 
   2   8   3      602.40      592.83      9.54 o 
   3   8   3      405.75      391.75     11.65 o 
   4   8   3        6.86        4.46      3.45 o 
   5   8   3        0.02        2.52      8.04 o 
  -5   9   3        4.37        8.99      4.22 o 
  -4   9   3        5.61       10.86      2.74 o 
  -3   9   3        8.73        4.59      2.36 o 
  -2   9   3        2.02        1.43      2.12 o 
  -1   9   3       81.99       91.28      4.08 o 
   0   9   3      179.82      184.07      5.41 o 
   1   9   3      120.91      125.03      4.53 o 
   2   9   3       42.19       42.91      2.90 o 
   3   9   3       25.84       22.60      2.80 o 
   4   9   3        4.56        6.90      3.68 o 
   5   9   3       19.69       26.53     12.11 o 
  -5  10   3        1.94        5.33      4.53 o 
  -4  10   3        5.38        3.85      2.59 o 
  -3  10   3       15.69       14.15      2.73 o 
  -2  10   3        3.04        0.12      2.28 o 
  -1  10   3       54.86       55.77      3.63 o 
   0  10   3        1.80       -0.63      2.19 o 
   1  10   3      296.83      293.26      9.90 o 
   2  10   3       56.60       59.50      3.58 o 
   3  10   3       76.17       69.69      3.93 o 
   4  10   3        1.56       -1.23      5.96 o 
  -4  11   3        0.13       -1.91      2.50 o 
  -3  11   3       17.99       16.84      4.47 o 
  -2  11   3        0.01        8.25      3.05 o 
  -1  11   3       31.55       23.68      5.59 o 
   0  11   3        0.22        0.24      2.15 o 
   1  11   3        6.71        3.10      3.42 o 
   2  11   3        0.03        1.16      2.00 o 
   3  11   3        0.02        1.34      2.13 o 
   4  11   3        1.84        1.43      4.31 o 
  -3  12   3        2.40        1.73      3.34 o 
  -2  12   3      117.66      109.78      7.05 o 
  -1  12   3       43.40       45.87      4.69 o 
   0  12   3       51.95       55.17      4.35 o 
   1  12   3       34.12       31.45      4.11 o 
   2  12   3       13.57       19.20      3.30 o 
   3  12   3       22.68       18.42      3.33 o 
  -3  13   3       10.13       15.22      4.18 o 
  -2  13   3        0.00       -0.20      2.79 o 
  -1  13   3        4.03        2.83      3.88 o 
   0  13   3        1.41       -3.17      4.47 o 
   1  13   3       56.61       53.30      4.50 o 
   2  13   3        0.05        0.44      2.91 o 
   3  13   3        0.00       -0.62      2.60 o 
  -2  14   3        0.00        0.47      3.21 o 
  -1  14   3       15.33       11.10      5.08 o 
   0  14   3       29.07       29.68      4.74 o 
   1  14   3        4.90        6.07      3.24 o 
  -6   0   4      241.88      319.08     20.95 o 
  -4   0   4      126.39      127.51      5.41 o 
  -2   0   4       21.07       21.81      2.02 o 
   0   0   4        6.81       10.23      1.17 o 
   2   0   4     2178.95     2028.00     64.50 o 
   4   0   4       27.88       33.23      4.76 o 
   6   0   4        7.76        4.95      5.13 o 
  -6   1   4       11.92       17.85      5.46 o 
  -5   1   4        1.71       -0.13      2.29 o 
  -4   1   4      142.51      142.99      4.09 o 
  -3   1   4       37.70       45.12      2.19 o 
  -2   1   4      229.81      196.66      3.69 o 
  -1   1   4     1259.66     1167.66     13.37 o 
   0   1   4    12597.32    12923.81    156.59 o 
   1   1   4      454.41      404.05      9.71 o 
   2   1   4        2.79        2.17      1.56 o 
   3   1   4      107.76      106.49      4.47 o 
   4   1   4       27.94       28.33      3.21 o 
   5   1   4       26.78       33.31      3.80 o 
   6   1   4        9.16       -1.04      3.52 o 
  -6   2   4        1.50        2.88      3.55 o 
  -5   2   4       20.20       23.42      3.89 o 
  -4   2   4       80.67       80.74      3.27 o 
  -3   2   4      490.39      503.10      7.65 o 
  -2   2   4      640.34      611.56      8.17 o 
  -1   2   4    11390.28    11523.04    120.89 o 
   0   2   4     2856.70     2620.47     42.31 o 
   1   2   4      165.39      148.74      3.48 o 
   2   2   4      135.88      145.55      3.00 o 
   3   2   4       83.93      102.73      3.34 o 
   4   2   4      272.94      290.64      8.06 o 
   5   2   4      102.93      106.88      6.63 o 
   6   2   4        0.49        0.23      2.89 o 
  -6   3   4       41.10       51.33      5.64 o 
  -5   3   4       55.24       58.27      5.12 o 
  -4   3   4       57.61       54.16      2.85 o 
  -3   3   4        0.64        3.35      1.38 o 
  -2   3   4      657.75      644.29      8.66 o 
  -1   3   4      640.08      618.72     14.83 o 
   0   3   4        2.77        2.37      1.09 o 
   1   3   4        1.61       -0.55      0.99 o 
   2   3   4     1258.07     1323.37     16.82 o 
   3   3   4      111.42       97.27      3.52 o 
   4   3   4      119.79      119.20      6.73 o 
   5   3   4       10.04       11.08      2.95 o 
   6   3   4       39.25       43.42      4.79 o 
  -6   4   4        9.44       11.58      5.55 o 
  -5   4   4        5.86        2.43      3.25 o 
  -4   4   4       11.07       11.01      2.20 o 
  -3   4   4       61.73       55.05      2.51 o 
  -2   4   4     1106.18     1136.15     12.92 o 
  -1   4   4      835.87      861.03     11.91 o 
   0   4   4      918.58      901.28     12.25 o 
   1   4   4        8.72        8.36      1.28 o 
   2   4   4       92.66      107.01      3.11 o 
   3   4   4       29.07       32.06      2.12 o 
   4   4   4       48.06       44.87      3.89 o 
   5   4   4        4.29        0.59      2.60 o 
   6   4   4        1.36        4.47      3.94 o 
  -6   5   4       17.48       13.83      6.03 o 
  -5   5   4        7.47        9.87      5.04 o 
  -4   5   4       80.04       82.75      4.18 o 
  -3   5   4        4.49        3.95      1.68 o 
  -2   5   4     3603.66     3521.94     36.22 o 
  -1   5   4      461.31      490.34      7.93 o 
   0   5   4       15.97       11.67      1.37 o 
   1   5   4      397.69      388.65      6.84 o 
   2   5   4        1.04        2.25      1.67 o 
   3   5   4       37.07       33.79      3.38 o 
   4   5   4      128.85      134.13      5.94 o 
   5   5   4        1.37        1.44      3.09 o 
   6   5   4        4.86        3.36      3.36 o 
  -6   6   4        2.19       -0.48      5.33 o 
  -5   6   4        6.25        9.35      6.72 o 
  -4   6   4       21.61       29.69      3.74 o 
  -3   6   4      372.82      405.57     10.61 o 
  -2   6   4      312.72      325.37      6.01 o 
  -1   6   4      228.98      255.16      5.47 o 
   0   6   4      246.13      256.07      4.25 o 
   1   6   4      748.37      789.68     10.76 o 
   2   6   4        0.26        0.10      1.48 o 
   3   6   4        6.58       11.13      2.44 o 
   4   6   4        0.67       -1.59      2.36 o 
   5   6   4        0.00       -5.60      5.20 o 
   6   6   4        0.01        1.06      4.74 o 
  -5   7   4        3.99        9.60      5.25 o 
  -4   7   4       54.13       64.13      4.27 o 
  -3   7   4       88.54       94.62      4.35 o 
  -2   7   4        9.78       13.81      2.09 o 
  -1   7   4        0.01        1.63      1.69 o 
   0   7   4      130.05      127.50      4.34 o 
   1   7   4      405.74      420.29      7.76 o 
   2   7   4       41.39       51.41      2.91 o 
   3   7   4       80.39       81.60      4.28 o 
   4   7   4       60.82       56.54      8.24 o 
   5   7   4       12.65        8.60      3.63 o 
  -5   8   4        6.35       14.74      8.83 o 
  -4   8   4       49.44       50.47      3.75 o 
  -3   8   4      555.97      542.79     10.45 o 
  -2   8   4       57.37       66.03      4.13 o 
  -1   8   4       25.64       23.04      2.62 o 
   0   8   4       18.04       16.40      2.38 o 
   1   8   4        0.12        0.16      1.81 o 
   2   8   4        0.95        1.15      1.94 o 
   3   8   4        1.93        3.05      2.16 o 
   4   8   4       39.45       48.87      5.03 o 
   5   8   4        1.23       -0.43      3.28 o 
  -5   9   4        0.41        2.55      4.06 o 
  -4   9   4       43.80       41.66      3.75 o 
  -3   9   4       15.24       13.66      2.65 o 
  -2   9   4       14.41       18.83      3.09 o 
  -1   9   4        0.90        0.98      1.95 o 
   0   9   4       85.48       88.08      4.40 o 
   1   9   4       99.17      108.79      3.97 o 
   2   9   4      209.85      207.91      7.51 o 
   3   9   4      142.32      134.98      5.50 o 
   4   9   4        2.07        6.37      3.27 o 
   5   9   4       32.74       28.97      6.27 o 
  -4  10   4        7.65        6.68      2.55 o 
  -3  10   4       24.76       24.94      3.63 o 
  -2  10   4      104.51       93.24      7.47 o 
  -1  10   4       48.72       57.23      4.18 o 
   0  10   4       10.27       12.27      3.90 o 
   1  10   4      111.31      106.65      5.05 o 
   2  10   4      152.25      142.95      5.06 o 
   3  10   4       41.91       34.70      5.62 o 
   4  10   4        0.15       -4.04      5.47 o 
  -4  11   4       11.67       16.49      3.35 o 
  -3  11   4       54.10       62.13      4.86 o 
  -2  11   4        0.91        0.96      2.44 o 
  -1  11   4       30.55       37.10      4.27 o 
   0  11   4        1.54        3.20      2.43 o 
   1  11   4        0.20        0.42      2.19 o 
   2  11   4        3.93        4.00      2.16 o 
   3  11   4        9.16        9.36      2.50 o 
  -3  12   4        0.01        3.65      3.17 o 
  -2  12   4       14.00       11.38      4.17 o 
  -1  12   4       42.93       37.14      5.06 o 
   0  12   4       77.98       72.95      5.57 o 
   1  12   4       22.78       14.01      3.11 o 
   2  12   4       34.88       38.33      3.87 o 
   3  12   4        0.24        2.57      2.70 o 
  -3  13   4        6.59        6.20      3.77 o 
  -2  13   4       93.89       84.94      6.40 o 
  -1  13   4       37.33       27.28      4.68 o 
   0  13   4        9.43        3.10      3.16 o 
   1  13   4        6.47        9.86      3.38 o 
   2  13   4        0.20        0.42      2.90 o 
  -1  14   4        5.48        3.73      3.43 o 
   0  14   4        6.93        4.10      3.54 o 
   1  14   4       56.99       53.17      5.56 o 
  -5   0   5       13.56       12.31      4.34 o 
  -3   0   5      550.89      545.28     11.41 o 
  -1   0   5    10947.50    10502.17    158.49 o 
   1   0   5       11.96       10.75      2.44 o 
   3   0   5      130.19      113.36      6.55 o 
   5   0   5      329.11      319.80     16.26 o 
  -6   1   5        4.51        6.94      3.67 o 
  -5   1   5       20.73       15.91      3.09 o 
  -4   1   5       77.59       75.05      3.14 o 
  -3   1   5      187.77      180.20      4.05 o 
  -2   1   5        0.40        0.36      0.95 o 
  -1   1   5     3652.70     3400.80     40.83 o 
   0   1   5      540.49      512.51      7.80 o 
   1   1   5        0.23        0.11      1.13 o 
   2   1   5       19.70       23.32      2.24 o 
   3   1   5      103.31      101.63      4.49 o 
   4   1   5       55.15       56.53      4.77 o 
   5   1   5       61.17       63.49      4.65 o 
   6   1   5        1.53       -3.64      3.14 o 
  -6   2   5       38.16       40.12      7.73 o 
  -5   2   5        3.60        5.63      3.88 o 
  -4   2   5       29.06       34.44      2.45 o 
  -3   2   5       17.64       17.30      1.68 o 
  -2   2   5      345.90      372.99      5.69 o 
  -1   2   5       15.40       19.42      1.56 o 
   0   2   5      253.18      242.76      4.96 o 
   1   2   5     1077.64     1046.67     12.51 o 
   2   2   5      332.96      377.42      5.60 o 
   3   2   5      157.05      167.55      5.57 o 
   4   2   5      327.25      301.00      9.29 o 
   5   2   5      103.01      117.60      5.89 o 
   6   2   5       38.55       37.36      4.58 o 
  -6   3   5        7.41        6.99      3.90 o 
  -5   3   5       11.38       13.93      3.57 o 
  -4   3   5        0.74        0.40      1.75 o 
  -3   3   5       63.49       65.84      2.65 o 
  -2   3   5       26.64       26.30      1.64 o 
  -1   3   5      856.74      809.11     11.21 o 
   0   3   5      412.03      366.29      5.32 o 
   1   3   5      229.76      215.50      3.95 o 
   2   3   5       48.00       56.72      2.17 o 
   3   3   5        5.17        3.48      2.21 o 
   4   3   5       82.01       83.34      5.07 o 
   5   3   5        0.89       -4.07      2.72 o 
   6   3   5       14.56       12.55      3.73 o 
  -6   4   5        0.18       -1.25      5.18 o 
  -5   4   5       35.72       38.84      4.60 o 
  -4   4   5        0.28        1.90      1.89 o 
  -3   4   5      102.34       91.73      3.15 o 
  -2   4   5      206.15      193.82      3.64 o 
  -1   4   5       24.36       28.51      2.23 o 
   0   4   5       77.92       90.67      2.60 o 
   1   4   5       33.81       54.27      2.18 o 
   2   4   5        9.55        8.12      1.44 o 
   3   4   5       21.40       23.16      2.37 o 
   4   4   5       78.37       78.71      5.90 o 
   5   4   5        4.12       -0.51      2.47 o 
   6   4   5        8.23        0.19      3.39 o 
  -6   5   5        1.94        1.25      5.07 o 
  -5   5   5        1.55        4.62      4.29 o 
  -4   5   5        0.03       -2.00      2.16 o 
  -3   5   5      201.55      196.29      5.67 o 
  -2   5   5     1178.43     1165.27     13.46 o 
  -1   5   5        0.00        0.47      1.31 o 
   0   5   5       19.66       22.08      1.35 o 
   1   5   5      103.34      110.10      3.19 o 
   2   5   5       78.15       84.72      3.01 o 
   3   5   5        4.90        0.44      2.19 o 
   4   5   5        0.00        0.16      2.50 o 
   5   5   5        7.20        4.48      2.81 o 
   6   5   5       11.82        9.62      3.76 o 
  -6   6   5       18.82       20.88      6.52 o 
  -5   6   5        4.07       -0.85      4.40 o 
  -4   6   5      197.95      189.03      6.43 o 
  -3   6   5      262.57      256.01      6.47 o 
  -2   6   5     1973.98     1945.09     23.07 o 
  -1   6   5      947.99      917.66     13.33 o 
   0   6   5      401.15      399.52      6.39 o 
   1   6   5      361.38      385.29      6.46 o 
   2   6   5       25.92       25.89      2.18 o 
   3   6   5      378.02      371.52      7.97 o 
   4   6   5        0.66        0.48      2.45 o 
   5   6   5        0.10       -1.50      2.71 o 
  -5   7   5        0.33       -6.27      4.18 o 
  -4   7   5       32.03       26.03      3.01 o 
  -3   7   5       13.80       11.04      2.39 o 
  -2   7   5       38.68       38.23      3.52 o 
  -1   7   5       10.07       11.57      2.07 o 
   0   7   5      117.14      138.26      4.34 o 
   1   7   5        4.54        7.55      1.68 o 
   2   7   5       20.34       14.04      2.16 o 
   3   7   5       17.24       22.07      2.85 o 
   4   7   5      169.68      175.01      6.94 o 
   5   7   5        3.65        7.95      3.65 o 
  -5   8   5        0.97        0.94      4.07 o 
  -4   8   5       41.83       35.59      3.38 o 
  -3   8   5       64.18       68.27      4.58 o 
  -2   8   5       71.41       76.88      4.38 o 
  -1   8   5       19.64       15.86      2.91 o 
   0   8   5      342.61      375.70      7.68 o 
   1   8   5       69.27       70.41      3.16 o 
   2   8   5      544.42      538.31      9.07 o 
   3   8   5       17.04       19.50      2.86 o 
   4   8   5        6.97        6.67      3.25 o 
   5   8   5        1.74        4.02      4.30 o 
  -5   9   5        0.00       -1.79      3.92 o 
  -4   9   5       38.01       31.61      4.56 o 
  -3   9   5       38.30       37.99      3.42 o 
  -2   9   5        0.10        2.08      2.40 o 
  -1   9   5       75.87       82.15      6.24 o 
   0   9   5       22.37       24.33      2.81 o 
   1   9   5       40.96       45.50      2.87 o 
   2   9   5       21.99       25.44      3.40 o 
   3   9   5      151.71      144.82      6.91 o 
   4   9   5        0.17        0.90      3.05 o 
   5   9   5        0.01        0.80      5.57 o 
  -4  10   5       66.98       59.33      4.42 o 
  -3  10   5        9.56        4.02      2.53 o 
  -2  10   5       99.80      112.35      5.49 o 
  -1  10   5       19.21       17.99      3.07 o 
   0  10   5        0.09       -3.31      2.20 o 
   1  10   5      108.54      112.16      4.95 o 
   2  10   5        0.76        1.42      2.00 o 
   3  10   5       13.73       11.64      5.37 o 
   4  10   5       15.35        9.52      5.00 o 
  -4  11   5        0.05        1.73      3.01 o 
  -3  11   5       86.11       81.90      5.39 o 
  -2  11   5       44.86       46.65      4.19 o 
  -1  11   5       21.30       18.81      3.66 o 
   0  11   5       43.45       46.42      4.58 o 
   1  11   5        0.48       -1.54      2.09 o 
   2  11   5       59.69       58.14      6.05 o 
   3  11   5        7.87        6.61      2.84 o 
   4  11   5        0.71        4.67      6.54 o 
  -3  12   5        0.21       -4.07      2.71 o 
  -2  12   5        5.43        5.35      3.17 o 
  -1  12   5       10.81        9.35      3.91 o 
   0  12   5       85.83       89.30     11.06 o 
   1  12   5        0.96        0.25      2.41 o 
   2  12   5       30.69       34.36      3.40 o 
   3  12   5        4.73        0.15      2.84 o 
  -3  13   5        0.83        3.71      3.55 o 
  -2  13   5        4.99        8.22      3.54 o 
  -1  13   5       24.09       19.71      4.12 o 
   0  13   5        2.01        0.52      2.93 o 
   1  13   5        5.04        0.73      3.11 o 
   2  13   5       11.98       12.99      3.40 o 
  -1  14   5        9.41       16.28      4.28 o 
   0  14   5       58.36       50.74      5.88 o 
   1  14   5       60.50       59.24     10.32 o 
  -6   0   6       17.97       20.90      7.62 o 
  -4   0   6       11.01       11.11      2.71 o 
  -2   0   6      758.18      687.68     12.84 o 
   0   0   6      241.04      205.52      6.80 o 
   2   0   6     1193.84     1212.58     37.38 o 
   4   0   6      341.01      332.77     24.92 o 
   6   0   6        6.23       -0.87      7.23 o 
  -6   1   6       47.54       58.07     10.68 o 
  -5   1   6        0.04        0.78      1.89 o 
  -4   1   6        2.59        2.87      1.70 o 
  -3   1   6      328.60      323.58      5.74 o 
  -2   1   6      337.72      332.30      5.29 o 
  -1   1   6     1772.80     1641.19     20.69 o 
   0   1   6      452.74      449.22      6.12 o 
   1   1   6       36.95       42.62      1.67 o 
   2   1   6       45.35       43.20      3.49 o 
   3   1   6      352.22      367.55      9.84 o 
   4   1   6       52.95       54.04      3.95 o 
   5   1   6       26.98       29.64      4.59 o 
   6   1   6        2.06        2.02      2.97 o 
  -6   2   6        7.67       15.19      4.28 o 
  -5   2   6        0.05       -0.77      2.18 o 
  -4   2   6        0.18        1.70      1.81 o 
  -3   2   6        6.32        5.15      1.39 o 
  -2   2   6      182.96      174.59      3.53 o 
  -1   2   6      204.17      189.78      4.09 o 
   0   2   6       65.81       66.59      2.09 o 
   1   2   6      760.09      712.74     18.86 o 
   2   2   6      933.05     1034.96     12.75 o 
   3   2   6      211.68      208.17      6.35 o 
   4   2   6      282.83      283.46      8.17 o 
   5   2   6       50.57       50.38      6.28 o 
   6   2   6       41.80       42.46      4.81 o 
  -6   3   6        9.59       15.83      4.38 o 
  -5   3   6        6.25        6.86      3.23 o 
  -4   3   6        1.88        1.93      1.90 o 
  -3   3   6        0.63       -0.75      1.30 o 
  -2   3   6       53.48       52.92      2.25 o 
  -1   3   6      112.12      120.56      3.34 o 
   0   3   6     1627.82     1559.76     18.04 o 
   1   3   6      187.01      160.74      3.43 o 
   2   3   6      911.77      964.89     12.30 o 
   3   3   6       11.15       13.88      2.72 o 
   4   3   6       24.12       21.51      3.21 o 
   5   3   6        4.88        6.38      2.85 o 
   6   3   6        9.57       14.24      3.83 o 
  -6   4   6        1.00        1.43      9.24 o 
  -5   4   6        4.42        4.57      2.78 o 
  -4   4   6       24.29       22.09      2.58 o 
  -3   4   6        7.17        5.11      1.99 o 
  -2   4   6     1128.30     1172.35     13.34 o 
  -1   4   6      414.48      410.31      8.02 o 
   0   4   6       34.86       34.66      1.81 o 
   1   4   6     1148.65     1211.28     14.84 o 
   2   4   6      398.08      389.03      6.39 o 
   3   4   6      188.50      179.64      6.24 o 
   4   4   6      159.07      163.46      6.48 o 
   5   4   6       53.88       57.60      4.86 o 
   6   4   6       11.98       11.45      3.78 o 
  -6   5   6       25.43       25.52      6.68 o 
  -5   5   6       69.07       70.48      5.45 o 
  -4   5   6      490.33      483.89     10.73 o 
  -3   5   6        1.48        0.93      1.95 o 
  -2   5   6       20.92       32.02      2.50 o 
  -1   5   6      287.03      318.39      7.10 o 
   0   5   6       53.16       57.58      2.23 o 
   1   5   6        8.89       10.48      1.56 o 
   2   5   6       11.34        8.11      1.60 o 
   3   5   6        1.17       -0.77      2.43 o 
   4   5   6        9.55       10.14      2.96 o 
   5   5   6        0.30        1.60      2.86 o 
   6   5   6        0.69       -0.08      3.42 o 
  -6   6   6        8.08       13.10      6.35 o 
  -5   6   6        0.74        0.80      3.08 o 
  -4   6   6       13.50       10.43      2.32 o 
  -3   6   6        0.99        0.56      2.00 o 
  -2   6   6       58.22       62.78      3.77 o 
  -1   6   6       17.99       27.84      2.49 o 
   0   6   6        9.22       10.44      1.56 o 
   1   6   6      554.96      578.42      8.65 o 
   2   6   6        3.92        6.51      1.73 o 
   3   6   6       38.69       33.93      4.43 o 
   4   6   6       30.21       30.93      3.88 o 
   5   6   6        0.15       -1.83      2.79 o 
  -5   7   6       36.80       37.62      4.02 o 
  -4   7   6      120.97      132.86      7.88 o 
  -3   7   6      499.75      514.34      9.96 o 
  -2   7   6        0.05       -0.22      2.20 o 
  -1   7   6       42.47       51.59      5.06 o 
   0   7   6        0.08        0.64      1.50 o 
   1   7   6       20.68       19.25      2.07 o 
   2   7   6      116.56      115.95      3.89 o 
   3   7   6       77.71       80.29      4.93 o 
   4   7   6        0.02        0.65      2.60 o 
   5   7   6        1.93       -2.10      3.07 o 
  -5   8   6        3.36        4.75      3.08 o 
  -4   8   6       10.92       10.79      2.66 o 
  -3   8   6      856.90      796.69     13.66 o 
  -2   8   6        2.47       -1.81      1.92 o 
  -1   8   6      107.34      115.33      5.07 o 
   0   8   6       30.73       22.34      2.59 o 
   1   8   6      691.45      673.55     12.75 o 
   2   8   6       13.51       16.03      2.52 o 
   3   8   6      111.95      115.80      4.90 o 
   4   8   6        0.09        3.41      3.07 o 
   5   8   6        3.07        4.12      5.35 o 
  -5   9   6       12.29       21.21      5.14 o 
  -4   9   6       65.27       62.64      4.31 o 
  -3   9   6        4.30        5.31      2.77 o 
  -2   9   6      240.09      230.67      9.30 o 
  -1   9   6        0.02        0.73      2.30 o 
   0   9   6      231.98      243.83      6.32 o 
   1   9   6       49.98       55.12      3.87 o 
   2   9   6       12.28       10.04      2.43 o 
   3   9   6        1.13       -1.03      2.78 o 
   4   9   6        0.08        5.05      3.30 o 
   5   9   6        0.02        3.55      3.73 o 
  -4  10   6       33.64       29.72      3.98 o 
  -3  10   6        2.75        3.93      2.66 o 
  -2  10   6        2.11        0.66      2.40 o 
  -1  10   6      388.12      395.76     14.88 o 
   0  10   6       30.95       22.13      3.16 o 
   1  10   6      373.47      368.18     11.08 o 
   2  10   6       28.77       27.37      2.81 o 
   3  10   6        4.94        2.99      4.18 o 
   4  10   6        0.68       -0.44      8.21 o 
  -4  11   6       88.63       80.86      5.73 o 
  -3  11   6       25.17       28.58      3.91 o 
  -2  11   6      156.64      159.48      6.70 o 
  -1  11   6       17.83       21.21      3.83 o 
   0  11   6        3.27        0.30      2.78 o 
   1  11   6        0.09       -0.79      2.26 o 
   2  11   6      104.11       99.39      4.60 o 
   3  11   6       11.59       11.61      6.80 o 
   4  11   6        0.00        1.04      7.56 o 
  -3  12   6        7.25        4.02      5.10 o 
  -2  12   6        8.15        2.87      2.98 o 
  -1  12   6      243.99      237.60      9.25 o 
   0  12   6       12.29       12.78      3.58 o 
   1  12   6      133.66      147.97      7.59 o 
   2  12   6       23.04       24.82      3.11 o 
   3  12   6        0.73        3.59      3.38 o 
  -2  13   6        0.00       -2.78      3.47 o 
  -1  13   6        7.36        9.24      3.88 o 
   0  13   6       91.06       86.41      6.30 o 
   1  13   6        4.98        2.82      3.24 o 
   2  13   6        2.80        1.61      2.69 o 
  -1  14   6        6.57        6.42      3.64 o 
   0  14   6        6.68        1.85      4.39 o 
   1  14   6        0.41        1.79      3.46 o 
  -5   0   7        0.82        4.14      3.18 o 
  -3   0   7     1705.51     1556.52     36.11 o 
  -1   0   7       74.23       74.10      3.27 o 
   1   0   7      419.29      420.64     22.60 o 
   3   0   7       68.42       65.45      5.59 o 
   5   0   7      204.79      193.80     10.55 o 
  -6   1   7       11.30       19.64      5.39 o 
  -5   1   7        0.49        1.91      1.84 o 
  -4   1   7      211.58      224.55      5.25 o 
  -3   1   7       17.99       21.36      1.86 o 
  -2   1   7       66.44       69.07      2.44 o 
  -1   1   7     5683.56     5454.23     64.85 o 
   0   1   7        0.15        0.11      1.04 o 
   1   1   7       38.08       40.87      1.70 o 
   2   1   7      102.19      104.00      4.20 o 
   3   1   7       26.88       24.87      2.94 o 
   4   1   7        0.10       -1.40      2.07 o 
   5   1   7       69.24       60.88      4.74 o 
   6   1   7        9.49        3.79      4.44 o 
  -6   2   7        1.39        5.00      4.35 o 
  -5   2   7        1.07       -0.34      1.78 o 
  -4   2   7       24.92       22.26      3.13 o 
  -3   2   7        1.57        4.62      1.42 o 
  -2   2   7       72.64       78.01      2.25 o 
  -1   2   7      547.46      498.81      8.98 o 
   0   2   7        0.05       -1.47      0.98 o 
   1   2   7     2028.58     1978.33     23.32 o 
   2   2   7        9.81       10.65      1.18 o 
   3   2   7      116.69      113.19      4.98 o 
   4   2   7       85.98       86.26      6.03 o 
   5   2   7       46.37       49.26      4.45 o 
   6   2   7        2.32        1.23      4.28 o 
  -6   3   7       27.64       39.34      6.86 o 
  -5   3   7       34.23       31.13      4.27 o 
  -4   3   7        2.77        3.44      2.05 o 
  -3   3   7       30.86       34.18      2.82 o 
  -2   3   7     1594.65     1456.54     17.53 o 
  -1   3   7      277.41      278.65      5.32 o 
   0   3   7        5.04        7.26      1.22 o 
   1   3   7        0.46        1.17      1.17 o 
   2   3   7      762.10      831.07     10.94 o 
   3   3   7       73.90       83.93      5.46 o 
   4   3   7        4.86        3.47      3.78 o 
   5   3   7        2.75        3.03      2.72 o 
   6   3   7       16.76        8.81      3.76 o 
  -6   4   7        0.39        2.64      5.07 o 
  -5   4   7       28.56       28.37      4.16 o 
  -4   4   7        3.39       -2.55      1.82 o 
  -3   4   7      224.51      223.34      5.07 o 
  -2   4   7        0.00        1.22      1.40 o 
  -1   4   7      561.95      545.88      8.55 o 
   0   4   7     1007.08     1097.16     13.52 o 
   1   4   7      805.45      845.22     12.25 o 
   2   4   7        2.12        4.85      1.44 o 
   3   4   7      308.93      320.34     14.19 o 
   4   4   7       21.41       15.72      3.22 o 
   5   4   7       30.63       30.92      4.09 o 
   6   4   7       17.40       20.08      4.26 o 
  -6   5   7       37.58       32.55      7.15 o 
  -5   5   7        0.73        3.37      2.57 o 
  -4   5   7       18.90       21.44      2.67 o 
  -3   5   7       12.74        8.99      2.22 o 
  -2   5   7      512.75      484.54      9.85 o 
  -1   5   7        0.00        1.47      1.39 o 
   0   5   7       42.84       47.89      2.11 o 
   1   5   7      487.10      492.46      7.58 o 
   2   5   7       83.09       92.10      3.62 o 
   3   5   7       22.74       27.49      3.60 o 
   4   5   7       36.64       27.44      3.79 o 
   5   5   7       11.72       10.72      3.51 o 
  -6   6   7        0.06        2.34      7.92 o 
  -5   6   7        8.12       11.07      2.55 o 
  -4   6   7        5.42        5.72      2.23 o 
  -3   6   7       20.25       17.76      2.58 o 
  -2   6   7      348.55      381.56      8.77 o 
  -1   6   7       45.48       39.27      2.52 o 
   0   6   7       17.81       16.11      1.69 o 
   1   6   7       82.34       94.80      3.28 o 
   2   6   7      110.40      111.35      4.07 o 
   3   6   7       42.10       45.89      4.14 o 
   4   6   7        2.22        3.15      2.87 o 
   5   6   7        0.24       -2.68      3.00 o 
  -5   7   7       21.82       15.01      2.99 o 
  -4   7   7        5.45        7.26      2.31 o 
  -3   7   7      146.68      144.46      9.53 o 
  -2   7   7      173.87      181.18      6.76 o 
  -1   7   7        6.59        5.95      2.38 o 
   0   7   7       72.13       67.90      2.84 o 
   1   7   7       54.42       66.04      3.32 o 
   2   7   7      290.24      317.10      6.48 o 
   3   7   7       35.41       36.43      5.53 o 
   4   7   7        0.06       -3.74      4.41 o 
   5   7   7       20.74       29.32      4.55 o 
  -5   8   7        0.15        1.04      3.01 o 
  -4   8   7       44.37       45.26      3.76 o 
  -3   8   7      337.61      331.79      9.04 o 
  -2   8   7       43.51       42.62      3.70 o 
  -1   8   7        0.61       -1.82      2.84 o 
   0   8   7       20.28       18.44      2.53 o 
   1   8   7      187.29      185.05      5.40 o 
   2   8   7      105.63      108.46      4.48 o 
   3   8   7       10.90       10.23      3.81 o 
   4   8   7        0.86        0.13      2.80 o 
   5   8   7       10.17       12.36      4.48 o 
  -5   9   7        0.22        3.10      3.37 o 
  -4   9   7       40.45       48.24      3.98 o 
  -3   9   7        9.70        7.29      2.80 o 
  -2   9   7      102.45       97.22      5.16 o 
  -1   9   7       40.31       37.99      3.64 o 
   0   9   7       45.69       43.76      3.73 o 
   1   9   7      150.07      155.62      4.59 o 
   2   9   7      354.87      357.53      8.01 o 
   3   9   7      122.88      113.46      8.35 o 
   4   9   7       35.10       35.88      6.26 o 
  -4  10   7       18.81       15.37      3.42 o 
  -3  10   7        3.67        3.45      2.72 o 
  -2  10   7      159.94      156.34      6.42 o 
  -1  10   7       27.64       31.18      4.46 o 
   0  10   7       76.95       76.45      4.68 o 
   1  10   7        4.42        2.71      1.96 o 
   2  10   7       52.44       51.30      4.55 o 
   3  10   7       36.77       28.56      5.77 o 
   4  10   7        0.29       -0.14      4.80 o 
  -4  11   7       42.28       36.39      4.51 o 
  -3  11   7       51.84       54.46      4.84 o 
  -2  11   7       11.29        7.62      2.91 o 
  -1  11   7        0.09       -2.63      2.33 o 
   0  11   7       10.48        3.87      2.89 o 
   1  11   7       48.52       55.08      6.99 o 
   2  11   7        0.16        2.07      2.07 o 
   3  11   7        0.24        7.34      6.84 o 
   4  11   7       19.97       26.52      6.48 o 
  -3  12   7        1.80        3.16      2.97 o 
  -2  12   7       22.94       20.05      3.93 o 
  -1  12   7        5.34        7.73      3.37 o 
   0  12   7       69.71       66.54      6.47 o 
   1  12   7        0.98        2.05      2.87 o 
   2  12   7        1.95        0.75      2.29 o 
   3  12   7       26.43       34.60      4.77 o 
  -2  13   7        3.31        3.07      3.23 o 
  -1  13   7        0.40        2.07      3.59 o 
   0  13   7       13.32        9.40      3.52 o 
   1  13   7       49.63       47.52      9.74 o 
   2  13   7        4.89        2.77      3.15 o 
  -1  14   7        0.52        1.59      3.59 o 
   0  14   7       32.11       34.60      5.02 o 
  -6   0   8        0.12       -2.05      5.32 o 
  -4   0   8       26.74       34.89      3.63 o 
  -2   0   8        3.73        3.99      1.88 o 
   0   0   8     1218.43     1162.92     28.49 o 
   2   0   8        4.51        0.93      2.80 o 
   4   0   8       21.08       13.36      4.17 o 
   6   0   8        0.05       -2.34      4.47 o 
  -6   1   8        3.09       -4.50      3.85 o 
  -5   1   8        0.63        1.36      1.88 o 
  -4   1   8      166.22      165.01      5.15 o 
  -3   1   8        6.84        5.90      1.55 o 
  -2   1   8     1544.38     1517.47     18.15 o 
  -1   1   8     2198.71     2010.88     22.95 o 
   0   1   8      380.09      353.84      5.45 o 
   1   1   8      298.30      280.21      7.87 o 
   2   1   8      753.35      776.89     11.49 o 
   3   1   8        3.58        8.46      2.55 o 
   4   1   8      111.65      108.72      5.42 o 
   5   1   8        2.76        1.80      2.74 o 
   6   1   8       15.71       17.86      4.17 o 
  -6   2   8        0.11       -3.84      3.99 o 
  -5   2   8       22.33       25.99      3.59 o 
  -4   2   8       75.18       73.16      3.74 o 
  -3   2   8       93.80       99.86      3.41 o 
  -2   2   8      353.26      358.67      6.69 o 
  -1   2   8      558.25      523.64      8.27 o 
   0   2   8       18.22       13.23      1.38 o 
   1   2   8      329.49      335.77      5.35 o 
   2   2   8        8.58        9.72      1.22 o 
   3   2   8        2.24       -3.16      2.11 o 
   4   2   8       73.89       71.43      6.52 o 
   5   2   8       14.78       11.35      3.25 o 
   6   2   8       17.34       14.19      3.93 o 
  -6   3   8        6.90       -3.11      6.74 o 
  -5   3   8       27.47       21.42      3.89 o 
  -4   3   8        1.00        1.96      2.02 o 
  -3   3   8       96.41       89.97      3.37 o 
  -2   3   8        0.82       -0.06      1.39 o 
  -1   3   8     1225.49     1216.62     16.48 o 
   0   3   8      307.64      279.31      4.77 o 
   1   3   8       68.46       73.75      3.29 o 
   2   3   8       46.61       38.95      3.41 o 
   3   3   8        9.32        8.10      2.74 o 
   4   3   8        3.02        0.36      2.59 o 
   5   3   8        0.05       -1.79      2.67 o 
   6   3   8        2.37        1.60      4.89 o 
  -6   4   8        7.19        8.62      5.44 o 
  -5   4   8        4.89        1.46      2.22 o 
  -4   4   8       61.50       65.99      3.77 o 
  -3   4   8       16.14       16.85      2.12 o 
  -2   4   8       51.33       42.56      3.44 o 
  -1   4   8      265.93      267.50      5.40 o 
   0   4   8      232.98      248.81      5.65 o 
   1   4   8      312.76      347.65      6.77 o 
   2   4   8       72.90       80.49      2.96 o 
   3   4   8       39.47       54.80      4.14 o 
   4   4   8       45.20       37.67      5.00 o 
   5   4   8       11.36       10.17      3.32 o 
   6   4   8        1.80        2.17      3.65 o 
  -6   5   8        6.34        2.17      8.53 o 
  -5   5   8        0.38        2.96      2.21 o 
  -4   5   8        0.24        0.44      1.82 o 
  -3   5   8        9.75        9.63      2.27 o 
  -2   5   8        7.65       13.96      2.42 o 
  -1   5   8       36.44       36.35      2.92 o 
   0   5   8        7.25        6.03      1.45 o 
   1   5   8        1.57       -1.55      1.32 o 
   2   5   8       76.88      100.69      3.77 o 
   3   5   8      152.25      155.08      6.24 o 
   4   5   8       25.47       23.13      3.68 o 
   5   5   8       35.28       45.49      4.86 o 
  -6   6   8        0.00        6.48      4.12 o 
  -5   6   8       23.59       20.19      3.09 o 
  -4   6   8       17.39       10.26      2.41 o 
  -3   6   8       28.07       24.07      2.73 o 
  -2   6   8       73.74       91.58      4.55 o 
  -1   6   8      150.51      138.26      5.11 o 
   0   6   8       54.89       64.05      3.69 o 
   1   6   8        0.03       -2.64      1.91 o 
   2   6   8        0.61        1.38      1.72 o 
   3   6   8       22.56       25.04      4.26 o 
   4   6   8       30.21       27.50      3.93 o 
   5   6   8        1.44        0.77      3.34 o 
  -5   7   8       52.00       50.47      5.99 o 
  -4   7   8       63.74       57.50      4.84 o 
  -3   7   8      412.84      417.35     10.08 o 
  -2   7   8        0.00       -1.30      1.99 o 
  -1   7   8      104.53       98.30      5.72 o 
   0   7   8      327.22      331.06      6.50 o 
   1   7   8       18.06       14.31      2.57 o 
   2   7   8      106.26      123.51      4.15 o 
   3   7   8      228.52      212.44      7.53 o 
   4   7   8       62.22       56.73      4.83 o 
   5   7   8        5.13        4.36      3.42 o 
  -5   8   8        7.00        7.85      3.34 o 
  -4   8   8       14.95       18.82      3.05 o 
  -3   8   8       75.28       83.88      8.31 o 
  -2   8   8      242.37      242.25      7.44 o 
  -1   8   8        5.32        0.38      2.31 o 
   0   8   8      256.79      274.97      7.69 o 
   1   8   8       41.90       42.91      6.63 o 
   2   8   8       12.94        9.93      2.38 o 
   3   8   8        3.12        0.58      2.68 o 
   4   8   8       13.02       10.29      3.41 o 
   5   8   8        9.62       13.20      4.66 o 
  -5   9   8        4.36        6.11      2.91 o 
  -4   9   8       58.98       54.41      6.19 o 
  -3   9   8      197.85      201.38      8.18 o 
  -2   9   8       92.65       80.27      4.85 o 
  -1   9   8       24.74       20.89      3.62 o 
   0   9   8        2.06        5.93      2.65 o 
   1   9   8       51.70       50.23      3.19 o 
   2   9   8        5.34        2.97      2.05 o 
   3   9   8        1.26        3.56      3.57 o 
   4   9   8        3.98       13.43      7.52 o 
  -4  10   8      128.73      104.06      7.50 o 
  -3  10   8        1.30        3.84      2.75 o 
  -2  10   8        0.17        1.75      2.45 o 
  -1  10   8        0.82        2.38      2.47 o 
   0  10   8      350.66      385.69     14.44 o 
   1  10   8        1.04       -1.43      2.24 o 
   2  10   8      115.94      116.80      5.35 o 
   3  10   8        0.16        0.50      5.42 o 
   4  10   8        2.51        6.08     11.79 o 
  -4  11   8        0.43        3.74      3.12 o 
  -3  11   8        2.12        0.76      2.76 o 
  -2  11   8        6.06        7.43      2.97 o 
  -1  11   8      205.19      202.76      7.41 o 
   0  11   8       72.72       82.09      5.74 o 
   1  11   8       87.10       85.66     13.21 o 
   2  11   8       43.29       44.64      3.64 o 
   3  11   8        5.19        3.80      4.61 o 
  -3  12   8        0.63        0.39      3.60 o 
  -2  12   8       20.13       21.87      3.82 o 
  -1  12   8        2.52        2.72      3.10 o 
   0  12   8        1.50        0.27      2.78 o 
   1  12   8        0.03        8.11      3.16 o 
   2  12   8        6.89        7.69      3.26 o 
   3  12   8        6.32       10.41      4.28 o 
  -2  13   8        6.46        1.69      3.63 o 
  -1  13   8        7.19        7.78      3.63 o 
   0  13   8       71.19       67.72      5.98 o 
   1  13   8       58.19       44.78      5.24 o 
   2  13   8       12.49       17.73      4.17 o 
   0  14   8        6.23        5.07      3.57 o 
  -5   0   9        0.02        1.03      2.51 o 
  -3   0   9      188.74      188.00      5.20 o 
  -1   0   9        0.72       -2.32      1.55 o 
   1   0   9      244.62      252.30      8.87 o 
   3   0   9      107.19       87.21      8.02 o 
   5   0   9      120.53      105.69      8.68 o 
  -6   1   9        1.04       -1.52      4.34 o 
  -5   1   9       11.66        9.67      2.34 o 
  -4   1   9       35.28       40.12      3.08 o 
  -3   1   9       36.41       39.64      2.47 o 
  -2   1   9       62.94       67.79      2.57 o 
  -1   1   9      166.44      150.47      3.32 o 
   0   1   9      609.58      622.34      8.44 o 
   1   1   9      570.54      590.82      8.58 o 
   2   1   9        4.03        3.89      1.01 o 
   3   1   9       27.02       25.07      3.22 o 
   4   1   9      142.25      140.57      7.95 o 
   5   1   9      105.93       93.58      5.83 o 
   6   1   9        9.88        9.48      3.88 o 
  -6   2   9        2.48        2.72      4.43 o 
  -5   2   9       39.72       46.28      4.48 o 
  -4   2   9       64.89       63.25      4.06 o 
  -3   2   9      101.54      107.51      3.59 o 
  -2   2   9       44.86       48.27      2.65 o 
  -1   2   9      579.94      548.39      9.56 o 
   0   2   9      290.86      296.07      5.03 o 
   1   2   9      813.28      840.89     10.92 o 
   2   2   9       72.13       67.74      2.36 o 
   3   2   9        1.28       -0.64      2.53 o 
   4   2   9        4.92        5.79      2.82 o 
   5   2   9        2.60        0.81      2.70 o 
   6   2   9        1.74        0.31      3.32 o 
  -6   3   9        0.58        2.90      6.87 o 
  -5   3   9       41.75       38.63      3.64 o 
  -4   3   9      304.45      285.48      6.23 o 
  -3   3   9       12.23       15.93      2.09 o 
  -2   3   9      455.02      418.64      7.65 o 
  -1   3   9      269.98      235.77      5.13 o 
   0   3   9       54.64       50.78      2.17 o 
   1   3   9     1074.68     1140.96     14.26 o 
   2   3   9      201.47      190.79      6.71 o 
   3   3   9        1.36        4.17      2.73 o 
   4   3   9      463.81      456.02     14.53 o 
   5   3   9        6.56        6.90      3.24 o 
   6   3   9        5.49        4.23      3.76 o 
  -6   4   9        0.11       -7.55      6.19 o 
  -5   4   9        4.80        4.32      2.07 o 
  -4   4   9       90.64       85.59      4.08 o 
  -3   4   9       83.71       89.61      4.00 o 
  -2   4   9       68.48       65.48      3.02 o 
  -1   4   9      169.60      189.51      4.96 o 
   0   4   9      647.91      633.40      8.87 o 
   1   4   9      525.45      506.08      7.72 o 
   2   4   9        6.16        3.99      1.49 o 
   3   4   9      146.64      142.31      9.33 o 
   4   4   9        4.07        4.84      2.84 o 
   5   4   9       52.35       47.27      4.82 o 
  -6   5   9        4.72        7.36      4.10 o 
  -5   5   9       36.52       37.64      3.41 o 
  -4   5   9      206.18      200.96      6.00 o 
  -3   5   9       64.23       71.19      4.16 o 
  -2   5   9       50.75       53.35      3.60 o 
  -1   5   9       27.16       30.72      3.97 o 
   0   5   9      207.32      220.11      4.55 o 
   1   5   9      196.85      202.94      4.61 o 
   2   5   9       80.93       90.62      3.36 o 
   3   5   9      150.92      164.84      6.58 o 
   4   5   9       42.06       47.09      5.20 o 
   5   5   9        1.53        0.11      3.13 o 
  -5   6   9        5.45        0.84      2.26 o 
  -4   6   9       62.49       59.98      4.74 o 
  -3   6   9      357.72      344.21      8.90 o 
  -2   6   9       20.72       25.02      3.04 o 
  -1   6   9       16.68       15.69      2.68 o 
   0   6   9      453.94      468.88     10.63 o 
   1   6   9      164.98      166.91      4.40 o 
   2   6   9       41.37       44.86      2.77 o 
   3   6   9        0.09       -3.81      2.54 o 
   4   6   9       22.09       20.67      3.74 o 
   5   6   9        1.57        1.90      3.30 o 
  -5   7   9        9.74       11.96      2.83 o 
  -4   7   9        0.86       -2.89      1.93 o 
  -3   7   9      214.35      213.78      7.88 o 
  -2   7   9      252.12      232.79      7.09 o 
  -1   7   9        0.01        2.86      2.31 o 
   0   7   9        0.86       -0.60      2.08 o 
   1   7   9        3.58        1.69      1.98 o 
   2   7   9       42.35       52.21      3.90 o 
   3   7   9      106.93       80.44      5.09 o 
   4   7   9        0.81       -4.09      2.73 o 
   5   7   9       25.36       25.79      6.50 o 
  -5   8   9        2.68        4.31      4.92 o 
  -4   8   9        1.03        4.43      2.65 o 
  -3   8   9        0.00        1.79      3.95 o 
  -2   8   9       41.31       39.30      3.74 o 
  -1   8   9       30.09       27.08      3.37 o 
   0   8   9      294.43      294.85      8.00 o 
   1   8   9      128.40      136.52      4.90 o 
   2   8   9       39.41       45.64      4.19 o 
   3   8   9        6.00        6.10      3.59 o 
   4   8   9        0.01       -0.13      3.03 o 
   5   8   9       15.83       16.50      4.88 o 
  -5   9   9        1.60       -1.86      6.90 o 
  -4   9   9        0.06        5.71      2.79 o 
  -3   9   9        3.36        5.75      2.69 o 
  -2   9   9       26.96       29.08      3.73 o 
  -1   9   9       30.06       28.22      3.52 o 
   0   9   9      140.17      141.97      6.06 o 
   1   9   9        2.99       -0.57      2.19 o 
   2   9   9       45.69       44.91      3.33 o 
   3   9   9       10.31        4.46      3.78 o 
   4   9   9        4.27        2.62      5.99 o 
  -4  10   9       50.73       52.86      5.02 o 
  -3  10   9       31.30       32.87      4.05 o 
  -2  10   9       23.89       22.57      3.49 o 
  -1  10   9       41.55       40.44      3.95 o 
   0  10   9        5.35        8.70      4.73 o 
   1  10   9        3.07        0.94      2.33 o 
   2  10   9        4.49        0.71      2.52 o 
   3  10   9       28.33       31.23     13.61 o 
   4  10   9        6.01        0.08      5.20 o 
  -4  11   9      121.18      105.95      8.02 o 
  -3  11   9        3.07        3.24      2.77 o 
  -2  11   9        0.48        1.22      2.67 o 
  -1  11   9        8.84        8.03      2.98 o 
   0  11   9        0.24        2.65      2.61 o 
   1  11   9       96.55      105.00      6.39 o 
   2  11   9        0.32        1.29      2.84 o 
   3  11   9       33.10       35.23      6.40 o 
  -3  12   9       18.07       17.17      3.76 o 
  -2  12   9        0.29        2.49      2.91 o 
  -1  12   9       34.89       29.48      4.51 o 
   0  12   9        6.27        5.79      4.47 o 
   1  12   9        0.60        0.85      2.96 o 
   2  12   9       23.98       25.81      5.26 o 
  -2  13   9        0.42        5.15      3.55 o 
  -1  13   9        2.38        4.21      5.35 o 
   0  13   9       31.27       30.42      6.80 o 
   1  13   9       72.43       50.52      8.69 o 
   2  13   9        4.41        1.68      3.30 o 
  -6   0  10       29.74       36.75      9.14 o 
  -4   0  10      399.30      417.48     13.80 o 
  -2   0  10      295.63      291.42      8.43 o 
   0   0  10       74.22       75.62      4.32 o 
   2   0  10       18.65       26.59      4.38 o 
   4   0  10       21.06       23.95      5.83 o 
   6   0  10        5.89       18.27      6.02 o 
  -6   1  10        2.19        2.55      4.58 o 
  -5   1  10        7.34        4.52      2.44 o 
  -4   1  10      108.11      114.99      3.96 o 
  -3   1  10       21.16       27.26      2.31 o 
  -2   1  10      100.27       87.73      2.95 o 
  -1   1  10       59.08       77.98      2.63 o 
   0   1  10      267.86      276.73      4.95 o 
   1   1  10       17.57       22.42      1.69 o 
   2   1  10      416.77      428.24      7.66 o 
   3   1  10      239.14      224.69      7.34 o 
   4   1  10      634.15      608.73     13.79 o 
   5   1  10       32.43       24.84      3.97 o 
   6   1  10       11.59       13.03      4.17 o 
  -6   2  10        4.58       -1.66      6.36 o 
  -5   2  10       14.87       17.97      2.87 o 
  -4   2  10       48.93       51.02      3.59 o 
  -3   2  10       15.49       11.16      2.03 o 
  -2   2  10      479.74      470.72      9.14 o 
  -1   2  10      706.96      651.51     10.12 o 
   0   2  10        4.57        0.40      1.24 o 
   1   2  10       13.97       13.82      1.57 o 
   2   2  10       10.72       12.29      1.80 o 
   3   2  10        1.89        2.60      2.59 o 
   4   2  10        2.46        6.25      2.84 o 
   5   2  10        0.03       -1.68      2.76 o 
   6   2  10        0.00        1.64      3.61 o 
  -6   3  10        0.35       -6.26      6.04 o 
  -5   3  10       42.90       40.63      4.72 o 
  -4   3  10       13.28       11.38      2.15 o 
  -3   3  10        1.34       -1.56      1.78 o 
  -2   3  10        7.77        8.59      1.88 o 
  -1   3  10      329.84      312.07      6.73 o 
   0   3  10        0.00        0.88      1.24 o 
   1   3  10      240.53      256.13      5.13 o 
   2   3  10        6.56        7.24      1.82 o 
   3   3  10       82.12       83.33      4.87 o 
   4   3  10       15.14       11.70      3.23 o 
   5   3  10        0.00        1.45      4.23 o 
  -6   4  10        0.70        1.29      7.19 o 
  -5   4  10       24.10       23.22      3.00 o 
  -4   4  10      163.13      154.94      5.22 o 
  -3   4  10       80.06       81.79      4.44 o 
  -2   4  10       49.58       50.56      2.92 o 
  -1   4  10      347.55      363.30      6.98 o 
   0   4  10       13.04        6.03      1.48 o 
   1   4  10      660.83      710.46     10.04 o 
   2   4  10      108.59      109.62      3.48 o 
   3   4  10        3.62        3.87      2.69 o 
   4   4  10       20.85       19.26      3.58 o 
   5   4  10        3.81        4.21      3.22 o 
  -6   5  10        1.94        6.24      8.20 o 
  -5   5  10       54.39       56.47      3.95 o 
  -4   5  10       26.12       33.09      3.13 o 
  -3   5  10      193.22      172.18      6.08 o 
  -2   5  10       20.01       22.94      3.00 o 
  -1   5  10        2.59        2.90      2.00 o 
   0   5  10      112.48      121.22      3.51 o 
   1   5  10      116.72      114.73      3.67 o 
   2   5  10       18.01       18.27      2.49 o 
   3   5  10       68.62       64.06      6.42 o 
   4   5  10        0.69       -0.71      2.82 o 
   5   5  10        6.25        4.83      5.18 o 
  -5   6  10        8.50        9.57      2.70 o 
  -4   6  10      165.87      153.98      5.57 o 
  -3   6  10       52.42       56.61      4.06 o 
  -2   6  10       19.65       21.01      2.85 o 
  -1   6  10        9.62       10.39      2.54 o 
   0   6  10      124.25      107.65      4.88 o 
   1   6  10        9.76       13.13      2.32 o 
   2   6  10       26.49       26.06      2.66 o 
   3   6  10       94.35      118.60     12.06 o 
   4   6  10        9.76        4.25      3.20 o 
   5   6  10       24.09       20.82      4.50 o 
  -5   7  10        3.16        3.07      3.13 o 
  -4   7  10        0.30       -1.53      2.62 o 
  -3   7  10       56.42       55.03      4.20 o 
  -2   7  10       20.53       20.88      3.15 o 
  -1   7  10        3.49       -1.24      2.52 o 
   0   7  10      228.33      222.44      6.94 o 
   1   7  10      260.43      262.49      6.40 o 
   2   7  10       87.82       92.09      4.89 o 
   3   7  10        6.57        3.27      2.93 o 
   4   7  10       16.51       20.01      4.02 o 
   5   7  10        2.52       -4.19      4.07 o 
  -5   8  10        0.31        2.74      2.96 o 
  -4   8  10       14.29       11.74      3.11 o 
  -3   8  10       93.17       80.46      5.25 o 
  -2   8  10      119.72      106.25      5.80 o 
  -1   8  10      371.62      396.05      9.73 o 
   0   8  10       69.66       78.61      5.06 o 
   1   8  10        0.00       -2.27      2.02 o 
   2   8  10       15.42       17.52      2.77 o 
   3   8  10       33.05       30.23      4.77 o 
   4   8  10       14.67       11.90      4.59 o 
  -4   9  10       49.99       31.32      4.12 o 
  -3   9  10       61.09       55.77      4.64 o 
  -2   9  10       33.48       32.21      3.70 o 
  -1   9  10       38.40       47.75      4.14 o 
   0   9  10       38.80       33.11      3.62 o 
   1   9  10       93.42       93.94      4.94 o 
   2   9  10      436.30      463.03      9.61 o 
   3   9  10       18.88       26.18      4.73 o 
   4   9  10       10.80       14.11      5.38 o 
  -4  10  10       20.68       23.56      4.09 o 
  -3  10  10        0.03        3.58      3.47 o 
  -2  10  10       24.64       27.79      3.81 o 
  -1  10  10       45.38       47.38      4.25 o 
   0  10  10       13.58       11.08      4.62 o 
   1  10  10        0.07       -3.10      2.06 o 
   2  10  10       12.62       17.37      2.86 o 
   3  10  10        0.58       -4.44      4.19 o 
   4  10  10        7.72       18.51      6.14 o 
  -3  11  10       36.78       38.77      4.49 o 
  -2  11  10        0.77       -0.03      2.62 o 
  -1  11  10        0.85       -0.70      2.53 o 
   0  11  10       51.27       53.70      4.44 o 
   1  11  10        0.02        1.72      2.95 o 
   2  11  10       43.41       43.81      4.65 o 
   3  11  10       14.44       11.45      5.47 o 
  -3  12  10        0.19        4.42      3.26 o 
  -2  12  10        0.01        6.01      3.10 o 
  -1  12  10        0.86        3.63      3.36 o 
   0  12  10        2.70        0.53      2.95 o 
   1  12  10      214.59      232.32      9.45 o 
   2  12  10       10.37       15.38      6.74 o 
  -2  13  10       18.21       20.88      7.16 o 
  -1  13  10       13.13       11.75      4.02 o 
   0  13  10        1.85        0.12      3.12 o 
   1  13  10       36.69       45.25      6.36 o 
  -5   0  11      110.59      126.31      8.11 o 
  -3   0  11       40.57       41.04      3.67 o 
  -1   0  11     1008.78      957.58     17.37 o 
   1   0  11       15.73       19.39      2.48 o 
   3   0  11        6.86        0.13      5.80 o 
   5   0  11       23.71       26.53     11.11 o 
  -6   1  11        0.43       -3.74      4.18 o 
  -5   1  11      110.30      114.57      5.56 o 
  -4   1  11       15.87       19.81      2.86 o 
  -3   1  11       13.16       12.89      2.53 o 
  -2   1  11      688.95      630.45     14.02 o 
  -1   1  11      177.68      173.05      3.90 o 
   0   1  11       61.62       62.64      2.50 o 
   1   1  11      106.77      136.38      3.54 o 
   2   1  11        0.51        4.05      3.80 o 
   3   1  11      135.96      128.77      6.75 o 
   4   1  11        1.78       -3.17      2.60 o 
   5   1  11       18.58       15.91      3.80 o 
  -6   2  11        0.59       15.75      8.50 o 
  -5   2  11      173.34      168.36      7.12 o 
  -4   2  11      217.96      230.73      5.66 o 
  -3   2  11       20.14       27.82      2.76 o 
  -2   2  11      205.74      200.02      6.93 o 
  -1   2  11      130.94      128.69      3.34 o 
   0   2  11      488.46      504.21      7.61 o 
   1   2  11       40.05       35.33      2.46 o 
   2   2  11        8.62        6.20      2.84 o 
   3   2  11       40.85       43.54      4.03 o 
   4   2  11      122.81      107.44      6.05 o 
   5   2  11        0.47        2.50      3.14 o 
  -6   3  11        4.67        9.16      7.90 o 
  -5   3  11        0.39       -2.11      3.60 o 
  -4   3  11       29.57       27.28      3.17 o 
  -3   3  11        2.66        3.40      1.98 o 
  -2   3  11      577.16      573.84     13.47 o 
  -1   3  11       17.31       16.80      2.11 o 
   0   3  11      104.06      110.66      3.53 o 
   1   3  11       56.74       60.63      2.60 o 
   2   3  11       30.07       35.81      3.56 o 
   3   3  11      329.70      332.26     10.46 o 
   4   3  11        1.37        0.48      3.51 o 
   5   3  11        5.27        0.84      3.16 o 
  -6   4  11        3.72        9.29      7.90 o 
  -5   4  11       37.36       31.66      3.29 o 
  -4   4  11       25.09       26.80      2.92 o 
  -3   4  11      341.50      315.03      8.16 o 
  -2   4  11      125.52      128.31      5.88 o 
  -1   4  11      323.25      306.95      6.48 o 
   0   4  11       28.62       30.32      2.08 o 
   1   4  11       57.18       62.17      2.80 o 
   2   4  11       39.18       41.40      2.99 o 
   3   4  11       36.27       28.80      5.05 o 
   4   4  11      105.62       93.65      5.84 o 
   5   4  11        5.31        8.44      3.57 o 
  -5   5  11      112.92      117.05      5.27 o 
  -4   5  11       12.15       11.48      2.81 o 
  -3   5  11       91.67       87.66      4.73 o 
  -2   5  11       23.39       22.75      3.10 o 
  -1   5  11       74.46       66.71      3.95 o 
   0   5  11      190.48      205.86      4.68 o 
   1   5  11       18.75       26.28      3.02 o 
   2   5  11        0.00       -0.77      1.96 o 
   3   5  11       20.78       16.91      3.39 o 
   4   5  11       40.80       50.81      6.05 o 
   5   5  11        0.05       -0.11      3.34 o 
  -5   6  11        0.00        2.31      2.44 o 
  -4   6  11       16.10       13.20      3.04 o 
  -3   6  11       54.40       53.08      4.07 o 
  -2   6  11       65.20       69.44      6.20 o 
  -1   6  11      144.30      153.76      5.87 o 
   0   6  11      153.08      163.14      5.77 o 
   1   6  11       90.56       94.16      3.90 o 
   2   6  11      135.98      130.13      6.72 o 
   3   6  11       34.17       34.62      3.95 o 
   4   6  11       20.78       27.52      4.32 o 
   5   6  11       14.60        5.12      3.97 o 
  -5   7  11        5.80        6.54      3.16 o 
  -4   7  11        0.00       -2.94      2.15 o 
  -3   7  11        1.88        2.23      2.36 o 
  -2   7  11      133.65      130.79      6.48 o 
  -1   7  11        0.05       -1.74      2.86 o 
   0   7  11       58.28       56.23      3.93 o 
   1   7  11        2.83        1.60      2.08 o 
   2   7  11       30.27       36.99      3.77 o 
   3   7  11       15.86        9.16      3.19 o 
   4   7  11       15.33       19.28      4.93 o 
   5   7  11        5.94        2.84      3.86 o 
  -5   8  11        0.51       -4.05      2.73 o 
  -4   8  11        8.34        8.36      2.90 o 
  -3   8  11        5.68        6.66      2.70 o 
  -2   8  11        6.40        5.94      2.71 o 
  -1   8  11        5.52        0.88      2.43 o 
   0   8  11        0.10       -1.60      2.09 o 
   1   8  11       15.65       10.37      2.63 o 
   2   8  11       66.07       80.27      4.87 o 
   3   8  11       24.82       32.46      4.99 o 
   4   8  11       35.76       36.68      5.70 o 
  -4   9  11       17.24        9.80      3.12 o 
  -3   9  11        9.63        8.54      2.79 o 
  -2   9  11        3.81        6.78      2.73 o 
  -1   9  11      134.20      136.67      6.98 o 
   0   9  11        0.59       -2.36      2.11 o 
   1   9  11       76.33       96.38      5.73 o 
   2   9  11       92.78       99.40      5.43 o 
   3   9  11       26.36       35.40      5.25 o 
   4   9  11       20.41       22.39      5.27 o 
  -4  10  11       52.25       45.15      4.93 o 
  -3  10  11        1.20        1.64      2.73 o 
  -2  10  11       50.23       47.75      4.48 o 
  -1  10  11       41.22       47.43      4.29 o 
   0  10  11      117.33      109.34      7.48 o 
   1  10  11       17.33       16.85      3.20 o 
   2  10  11       79.85       74.63      8.35 o 
   3  10  11       19.81       16.50      7.54 o 
  -3  11  11        1.58        3.70      4.42 o 
  -2  11  11        6.11        6.11      3.04 o 
  -1  11  11        2.00        5.15      2.88 o 
   0  11  11       17.43       17.59      3.43 o 
   1  11  11        7.21        4.81      3.18 o 
   2  11  11       63.47       65.11     16.32 o 
   3  11  11        1.43       -5.05      5.42 o 
  -2  12  11        2.51        8.02      3.20 o 
  -1  12  11        1.81        1.08      3.16 o 
   0  12  11        0.57        1.19      3.52 o 
   1  12  11        1.54        1.93      3.36 o 
   2  12  11        3.10       -0.92      4.65 o 
  -1  13  11       12.90       13.55      4.15 o 
   0  13  11        0.30       -2.42      3.13 o 
   1  13  11        0.86        1.94      4.23 o 
  -6   0  12       98.51      107.77     13.80 o 
  -4   0  12        1.86        4.63      3.22 o 
  -2   0  12      614.15      586.08     12.35 o 
   0   0  12       85.92      100.52      4.49 o 
   2   0  12       30.49       29.07      4.97 o 
   4   0  12        0.07       -4.25      3.86 o 
  -6   1  12       40.27       28.43     12.89 o 
  -5   1  12       22.31       21.09      3.26 o 
  -4   1  12        3.86        3.76      2.13 o 
  -3   1  12      118.36      123.41      5.27 o 
  -2   1  12       16.69       14.16      2.65 o 
  -1   1  12      249.18      274.95      6.64 o 
   0   1  12       80.99       83.96      2.95 o 
   1   1  12      423.61      400.92      6.70 o 
   2   1  12       23.16       21.17      3.25 o 
   3   1  12      308.93      305.21      8.97 o 
   4   1  12      254.95      274.01      9.05 o 
   5   1  12        8.51       11.11      3.62 o 
  -6   2  12        6.17       13.25      8.03 o 
  -5   2  12        1.20        0.55      2.31 o 
  -4   2  12       22.30       15.23      3.51 o 
  -3   2  12       40.80       43.45      4.58 o 
  -2   2  12      485.77      502.51      9.18 o 
  -1   2  12      420.60      424.61      6.84 o 
   0   2  12      375.95      384.79      6.51 o 
   1   2  12      163.36      160.11      4.09 o 
   2   2  12      136.80      138.14      6.99 o 
   3   2  12       44.35       45.10      4.25 o 
   4   2  12       40.16       33.72      4.22 o 
   5   2  12        7.84        4.50      3.34 o 
  -6   3  12        0.03        4.24      7.24 o 
  -5   3  12        2.56        5.97      2.93 o 
  -4   3  12       38.91       36.70      3.57 o 
  -3   3  12      143.24      128.72      4.68 o 
  -2   3  12      215.18      203.83      5.60 o 
  -1   3  12      663.11      645.22     10.62 o 
   0   3  12      138.51      147.53      3.90 o 
   1   3  12      409.50      416.15      7.03 o 
   2   3  12       19.32       23.25      3.95 o 
   3   3  12       60.72       57.67      8.53 o 
   4   3  12        0.65       -2.17      2.86 o 
   5   3  12        1.26       -2.53      3.13 o 
  -5   4  12       15.10       10.11      3.37 o 
  -4   4  12        6.70        3.21      2.46 o 
  -3   4  12        0.07       -0.15      1.94 o 
  -2   4  12      212.01      209.58      6.74 o 
  -1   4  12        3.33        1.30      1.80 o 
   0   4  12        4.63        2.61      1.54 o 
   1   4  12        3.06        2.46      1.70 o 
   2   4  12        1.13       -0.10      2.66 o 
   3   4  12       57.51       59.15      5.60 o 
   4   4  12       55.09       47.43      4.73 o 
   5   4  12        2.37       10.67      3.77 o 
  -5   5  12       41.90       37.58      3.64 o 
  -4   5  12       59.68       63.90      5.73 o 
  -3   5  12        9.31       11.30      2.65 o 
  -2   5  12       50.67       51.06      3.83 o 
  -1   5  12        0.30        0.07      2.13 o 
   0   5  12        6.79        7.17      2.35 o 
   1   5  12        2.03        1.79      2.18 o 
   2   5  12       20.03       19.53      3.37 o 
   3   5  12       13.09        8.34      3.24 o 
   4   5  12      128.88      144.33     10.61 o 
   5   5  12        2.42       -1.05      3.46 o 
  -5   6  12        2.32        2.85      2.81 o 
  -4   6  12        3.89       10.78      2.89 o 
  -3   6  12       21.92       23.90      3.29 o 
  -2   6  12       37.44       39.96      3.73 o 
  -1   6  12       42.75       44.40      4.34 o 
   0   6  12      223.00      217.89      6.70 o 
   1   6  12        2.44        3.68      2.06 o 
   2   6  12       20.34       19.50      3.49 o 
   3   6  12      382.16      349.05      9.94 o 
   4   6  12       27.70       21.98      4.20 o 
   5   6  12        0.33       -2.18      3.60 o 
  -5   7  12        2.12        4.41      2.97 o 
  -4   7  12        0.44        2.03      2.59 o 
  -3   7  12        0.08        1.73      3.27 o 
  -2   7  12      207.30      216.04     10.91 o 
  -1   7  12       14.19       12.78      3.52 o 
   0   7  12        9.59       10.51      3.01 o 
   1   7  12      352.69      349.25      7.70 o 
   2   7  12        0.40        3.70      3.52 o 
   3   7  12        2.31        1.39      5.40 o 
   4   7  12        0.09       -0.92      3.25 o 
  -5   8  12        1.60        5.64      3.17 o 
  -4   8  12        4.85       -2.45      2.51 o 
  -3   8  12        2.53        3.77      2.77 o 
  -2   8  12       22.48       20.32      3.37 o 
  -1   8  12      211.38      203.85      7.09 o 
   0   8  12        1.68        3.25      2.67 o 
   1   8  12      118.20      125.61      6.42 o 
   2   8  12        1.79        4.36      5.54 o 
   3   8  12       56.47       61.46      6.00 o 
   4   8  12        1.12        7.43      4.44 o 
  -4   9  12        2.15        3.17      2.83 o 
  -3   9  12       11.52        2.98      2.73 o 
  -2   9  12        0.82       -0.28      2.54 o 
  -1   9  12      117.35      111.20      8.08 o 
   0   9  12      424.59      433.55     10.62 o 
   1   9  12      139.77      141.12      6.02 o 
   2   9  12        3.29        1.65      4.60 o 
   3   9  12        0.02        1.60      6.10 o 
   4   9  12       15.87       12.05      5.16 o 
  -4  10  12       23.25       21.88      4.04 o 
  -3  10  12       32.62       30.58      5.16 o 
  -2  10  12        9.05       10.65      3.20 o 
  -1  10  12        1.24       -0.02      2.49 o 
   0  10  12       51.06       41.73      4.15 o 
   1  10  12      125.77      131.94      6.18 o 
   2  10  12       35.36       36.34      8.83 o 
   3  10  12       41.13       46.07     10.12 o 
  -3  11  12        6.90        6.51      4.01 o 
  -2  11  12        2.88       -1.12      2.79 o 
  -1  11  12       22.40       20.54      5.32 o 
   0  11  12        0.29       -3.05      2.42 o 
   1  11  12        3.02        4.29      3.06 o 
   2  11  12       29.90       13.93      8.38 o 
   3  11  12        5.88       -3.21      7.70 o 
  -2  12  12        0.00        0.92      3.36 o 
  -1  12  12        0.69       -0.74      2.80 o 
   0  12  12        0.61       -3.34      2.95 o 
   1  12  12       77.35       72.70      6.14 o 
   2  12  12       10.96       -0.68      7.52 o 
   0  13  12        3.87        3.16      6.63 o 
  -5   0  13        2.44        8.92      3.54 o 
  -3   0  13       66.28       77.54      9.97 o 
  -1   0  13      678.79      633.89     13.07 o 
   1   0  13       73.44       85.49      4.37 o 
   3   0  13       64.51       79.38     19.38 o 
   5   0  13        4.46        4.06      5.03 o 
  -6   1  13        4.98        6.25      3.67 o 
  -5   1  13       66.27       74.87      4.88 o 
  -4   1  13        7.62        6.83      2.40 o 
  -3   1  13       16.34       20.64      2.93 o 
  -2   1  13      123.05      110.10      4.23 o 
  -1   1  13       23.07       24.36      3.20 o 
   0   1  13       41.02       49.06      2.77 o 
   1   1  13      197.57      190.51      5.57 o 
   2   1  13      101.04       96.76      5.22 o 
   3   1  13      843.92      827.26     26.32 o 
   4   1  13        2.31        2.02      3.18 o 
   5   1  13       21.10       24.33      4.40 o 
  -6   2  13        5.71        4.25      3.05 o 
  -5   2  13        0.80       -2.08      2.34 o 
  -4   2  13       93.85      103.82      5.28 o 
  -3   2  13        0.31        0.87      1.83 o 
  -2   2  13      348.67      333.50      7.34 o 
  -1   2  13       79.58       69.88      4.77 o 
   0   2  13       43.65       43.63      2.48 o 
   1   2  13       27.52       33.59      2.74 o 
   2   2  13       28.23       29.15      3.57 o 
   3   2  13       16.68       16.02      3.52 o 
   4   2  13       10.66       11.42      4.05 o 
   5   2  13       15.39       15.49      4.12 o 
  -5   3  13      118.86      122.86      7.91 o 
  -4   3  13       12.71        8.65      4.71 o 
  -3   3  13        5.75        4.54      2.29 o 
  -2   3  13        0.02       -2.30      1.96 o 
  -1   3  13      122.54      119.95      4.90 o 
   0   3  13      258.51      270.44      5.51 o 
   1   3  13      261.58      264.26      5.54 o 
   2   3  13      122.41      115.87      5.60 o 
   3   3  13       47.04       62.84      5.60 o 
   4   3  13       30.95       26.60      4.88 o 
   5   3  13       14.91        7.63      3.88 o 
  -5   4  13        0.00        2.80      2.83 o 
  -4   4  13       47.49       46.96      4.06 o 
  -3   4  13       18.54       20.63      3.11 o 
  -2   4  13        0.51        1.49      2.18 o 
  -1   4  13       83.14      105.07      4.25 o 
   0   4  13      104.88      110.19      4.19 o 
   1   4  13      176.39      182.25      4.75 o 
   2   4  13       34.61       42.09      4.06 o 
   3   4  13      311.94      285.60     11.29 o 
   4   4  13        4.02        2.09      3.23 o 
   5   4  13        0.11       -3.25      3.24 o 
  -5   5  13        1.93        1.62      2.80 o 
  -4   5  13        0.52        1.79      2.28 o 
  -3   5  13      103.65       95.53      6.91 o 
  -2   5  13      292.85      302.20      8.33 o 
  -1   5  13       47.12       52.00      3.83 o 
   0   5  13        5.49       10.70      2.85 o 
   1   5  13       11.07        9.79      2.07 o 
   2   5  13        0.72       -0.62      2.87 o 
   3   5  13       12.52       11.36      3.32 o 
   4   5  13       67.53       64.34      5.57 o 
   5   5  13        0.00        0.49      4.25 o 
  -5   6  13        5.04        4.37      2.90 o 
  -4   6  13        5.64        6.95      2.70 o 
  -3   6  13       27.05       23.61      3.84 o 
  -2   6  13        6.25        5.89      3.37 o 
  -1   6  13      115.60      119.44      7.08 o 
   0   6  13        8.59        6.98      2.54 o 
   1   6  13      157.96      149.01      5.16 o 
   2   6  13      411.84      420.04     10.63 o 
   3   6  13        6.18        2.96      3.08 o 
   4   6  13       16.98       10.84      3.91 o 
  -5   7  13        0.52        0.89      2.90 o 
  -4   7  13        0.04       -0.17      2.57 o 
  -3   7  13        1.45        3.77      2.47 o 
  -2   7  13        1.72       -1.94      2.34 o 
  -1   7  13      658.51      621.40     13.08 o 
   0   7  13      127.14      137.81      5.74 o 
   1   7  13        3.66        7.51      3.48 o 
   2   7  13       21.77       27.84      5.82 o 
   3   7  13        4.44        9.06      4.03 o 
   4   7  13       16.27        7.89      3.96 o 
  -4   8  13       38.10       40.91      4.44 o 
  -3   8  13        0.38        0.57      2.58 o 
  -2   8  13        2.03       -0.58      2.40 o 
  -1   8  13        2.06        0.52      2.44 o 
   0   8  13      217.98      216.68      9.60 o 
   1   8  13       11.89       13.09      2.88 o 
   2   8  13      228.89      218.70      8.94 o 
   3   8  13        0.49       -6.50      4.33 o 
   4   8  13       19.49       15.25      5.02 o 
  -4   9  13        0.78        3.10      2.99 o 
  -3   9  13        1.44       -1.56      2.52 o 
  -2   9  13        1.53        2.08      3.00 o 
  -1   9  13       10.57        5.62      2.84 o 
   0   9  13       36.43       37.90      4.07 o 
   1   9  13        0.25        0.19      2.33 o 
   2   9  13        0.01       -4.06      4.28 o 
   3   9  13       60.17       54.19      6.17 o 
  -3  10  13        8.61       12.64      4.28 o 
  -2  10  13        0.27        2.19      3.92 o 
  -1  10  13        1.71        3.94      4.18 o 
   0  10  13       45.81       44.25      4.26 o 
   1  10  13       14.12       15.41      3.23 o 
   2  10  13        4.00       -3.15      4.66 o 
   3  10  13        0.30        0.71      5.35 o 
  -3  11  13        0.02        2.22      3.19 o 
  -2  11  13        1.83        0.67      4.29 o 
  -1  11  13        1.72        0.12      2.65 o 
   0  11  13       28.34       22.92      3.66 o 
   1  11  13        2.83        3.46      2.73 o 
   2  11  13       22.21       14.23      8.53 o 
  -2  12  13        5.06        3.37      3.27 o 
  -1  12  13        1.69        6.11      3.22 o 
   0  12  13        1.19        7.50      3.61 o 
   1  12  13        0.01       -1.67      4.82 o 
  -6   0  14        0.93        7.11      4.59 o 
  -4   0  14        2.78        2.55      3.36 o 
  -2   0  14        0.02       -3.17      2.90 o 
   0   0  14        6.56       -2.15      3.33 o 
   2   0  14      101.47       95.79      7.51 o 
   4   0  14        0.00        8.24      4.99 o 
  -5   1  14        5.34        5.90      2.64 o 
  -4   1  14       28.60       25.88      4.06 o 
  -3   1  14        7.40        8.17      2.59 o 
  -2   1  14      471.53      472.34      9.02 o 
  -1   1  14      156.35      169.01      4.37 o 
   0   1  14      156.66      153.14      4.17 o 
   1   1  14       92.24       85.87      3.32 o 
   2   1  14       10.20        7.67      3.13 o 
   3   1  14       27.79       35.21      4.24 o 
   4   1  14        1.98       -1.61      5.35 o 
   5   1  14        0.61       -0.93      3.49 o 
  -5   2  14       11.19       10.78      3.25 o 
  -4   2  14        9.82        4.66      3.52 o 
  -3   2  14        6.44        2.28      2.35 o 
  -2   2  14       14.84       14.55      2.55 o 
  -1   2  14       27.63       34.72      4.16 o 
   0   2  14        6.06        5.87      1.73 o 
   1   2  14       41.40       37.16      2.57 o 
   2   2  14       34.66       33.24      3.94 o 
   3   2  14       97.17       86.60      5.48 o 
   4   2  14        3.84        1.09      3.11 o 
   5   2  14        0.06        2.99      3.79 o 
  -5   3  14       22.42       26.29      4.22 o 
  -4   3  14       54.63       55.69      5.01 o 
  -3   3  14      141.43      137.14      7.21 o 
  -2   3  14       42.02       41.57      3.16 o 
  -1   3  14        1.49       -1.82      1.93 o 
   0   3  14      282.38      272.97      5.70 o 
   1   3  14        1.32        1.34      1.82 o 
   2   3  14      234.45      231.95      7.73 o 
   3   3  14      154.29      161.84      7.10 o 
   4   3  14        0.43       -1.08      3.30 o 
   5   3  14        0.36       -5.00      3.34 o 
  -5   4  14        1.72        2.19      3.00 o 
  -4   4  14        0.01       -1.26      2.26 o 
  -3   4  14       28.48       29.06      4.02 o 
  -2   4  14        0.18       -1.55      2.17 o 
  -1   4  14       20.56       22.54      3.06 o 
   0   4  14      421.81      417.36      8.34 o 
   1   4  14       94.16       96.00      3.64 o 
   2   4  14       28.99       31.66      4.43 o 
   3   4  14        5.83        4.08      3.19 o 
   4   4  14        3.50        5.10      3.46 o 
   5   4  14        6.87        5.79      4.03 o 
  -5   5  14        1.06        3.80      3.00 o 
  -4   5  14       22.89       20.99      3.46 o 
  -3   5  14       77.54       68.96      4.66 o 
  -2   5  14       32.19       29.02      4.28 o 
  -1   5  14        3.69        2.86      2.27 o 
   0   5  14       49.85       53.83      3.81 o 
   1   5  14       29.77       33.17      2.70 o 
   2   5  14       23.20       29.52      3.93 o 
   3   5  14       38.62       42.31      8.37 o 
   4   5  14        8.84       17.53      4.16 o 
  -5   6  14        0.10        7.07      3.47 o 
  -4   6  14       14.07        4.20      2.86 o 
  -3   6  14        0.15        0.60      2.31 o 
  -2   6  14       11.51        5.10      2.64 o 
  -1   6  14       49.92       49.71      4.02 o 
   0   6  14      118.32      119.03      5.32 o 
   1   6  14      131.47      136.64      6.49 o 
   2   6  14       26.48       28.80      4.51 o 
   3   6  14       23.86       20.91      4.75 o 
   4   6  14       16.99       16.69      4.31 o 
  -5   7  14        1.71        2.55      3.00 o 
  -4   7  14        5.74        4.56      2.65 o 
  -3   7  14        8.61        2.98      3.63 o 
  -2   7  14       25.49       18.68      5.82 o 
  -1   7  14      154.74      161.24      6.48 o 
   0   7  14       42.48       40.82      3.80 o 
   1   7  14        0.53        0.95      2.23 o 
   2   7  14       15.86       18.89      8.12 o 
   3   7  14       32.46       29.43      5.70 o 
   4   7  14       26.89       24.99      5.43 o 
  -4   8  14        6.67        5.29      3.05 o 
  -3   8  14        2.38        2.55      2.66 o 
  -2   8  14       17.46       13.06      5.53 o 
  -1   8  14       45.50       54.30      4.44 o 
   0   8  14        0.34        0.81      2.37 o 
   1   8  14       23.48       16.99      3.02 o 
   2   8  14       72.15       70.20      9.77 o 
   3   8  14        7.12        8.78      4.33 o 
   4   8  14        0.30       -4.18      8.02 o 
  -4   9  14        6.92       -0.27      3.89 o 
  -3   9  14        3.61        7.60      3.90 o 
  -2   9  14       46.11       42.49      5.23 o 
  -1   9  14       62.52       61.06      5.23 o 
   0   9  14       15.58       14.27      3.35 o 
   1   9  14      207.83      210.58      7.36 o 
   2   9  14        0.58        2.51      4.53 o 
   3   9  14       26.04       24.64      6.72 o 
  -3  10  14        0.30        4.58      3.20 o 
  -2  10  14       23.90       16.36      3.81 o 
  -1  10  14       20.91       21.05      3.68 o 
   0  10  14       37.82       30.42      4.88 o 
   1  10  14        3.78       13.89      3.14 o 
   2  10  14       29.37       23.04      6.40 o 
   3  10  14        0.28        9.64      5.92 o 
  -2  11  14        1.36       -0.63      4.28 o 
  -1  11  14        0.67        0.46      2.75 o 
   0  11  14        5.28        8.93      3.68 o 
   1  11  14       80.83       89.72      5.71 o 
   2  11  14        4.86       -0.40      5.26 o 
  -1  12  14        0.08        6.06      3.20 o 
   0  12  14        0.06       -2.27      2.89 o 
   1  12  14        3.07        1.92      3.21 o 
  -5   0  15      128.65      141.93      9.50 o 
  -3   0  15       84.66       90.52      7.11 o 
  -1   0  15        0.58       -0.48      2.35 o 
   1   0  15      111.05      117.00      7.27 o 
   3   0  15        4.27        7.18      4.73 o 
   5   0  15        8.53       11.33      9.21 o 
  -5   1  15       75.48       86.25      7.14 o 
  -4   1  15        0.00        1.21      2.08 o 
  -3   1  15        0.95        0.56      2.18 o 
  -2   1  15        6.62        6.10      2.53 o 
  -1   1  15        6.91        7.23      2.27 o 
   0   1  15       47.68       49.58      4.30 o 
   1   1  15        3.41        2.74      1.81 o 
   2   1  15      297.08      283.71     10.46 o 
   3   1  15      210.37      232.71      8.37 o 
   4   1  15        9.52       10.38      3.65 o 
   5   1  15        2.27       -2.13      3.66 o 
  -5   2  15        7.44        9.94      7.37 o 
  -4   2  15       19.55       20.66      3.76 o 
  -3   2  15       84.05       82.81      4.84 o 
  -2   2  15      545.75      525.71      9.95 o 
  -1   2  15        1.06        1.63      2.08 o 
   0   2  15       41.65       39.50      2.68 o 
   1   2  15        1.04        1.48      1.79 o 
   2   2  15      203.45      187.26      8.57 o 
   3   2  15       84.83       88.83      5.70 o 
   4   2  15        3.09       -2.72      3.25 o 
   5   2  15        1.01       -2.17      4.30 o 
  -5   3  15        3.38        2.00      2.86 o 
  -4   3  15       54.66       64.25      5.46 o 
  -3   3  15      239.58      239.70      7.54 o 
  -2   3  15      144.11      147.32      8.34 o 
  -1   3  15       87.37       87.53      4.07 o 
   0   3  15       40.71       41.62      3.15 o 
   1   3  15        0.35        0.78      1.80 o 
   2   3  15        1.40        2.85      2.97 o 
   3   3  15       21.97       19.33      3.94 o 
   4   3  15        0.21       -1.64      3.35 o 
   5   3  15        1.14        4.04      3.98 o 
  -5   4  15       13.05       13.99      3.73 o 
  -4   4  15        8.17        4.98      3.52 o 
  -3   4  15        0.00       -1.66      2.17 o 
  -2   4  15      255.92      248.36      8.02 o 
  -1   4  15        0.57       -1.02      2.13 o 
   0   4  15      232.11      230.02      6.20 o 
   1   4  15      469.57      426.04      8.41 o 
   2   4  15       37.63       41.86      4.25 o 
   3   4  15        1.11        2.54      3.12 o 
   4   4  15        3.73        0.27      3.47 o 
  -5   5  15        0.08        0.92      2.90 o 
  -4   5  15        2.74        1.33      2.63 o 
  -3   5  15       78.86       71.25      5.26 o 
  -2   5  15      187.31      162.33      6.42 o 
  -1   5  15       32.60       29.30      3.37 o 
   0   5  15       68.80       66.03      4.18 o 
   1   5  15      148.07      155.00      5.77 o 
   2   5  15       90.68       95.39      5.62 o 
   3   5  15      137.35      136.44      8.26 o 
   4   5  15       12.30       14.66      4.29 o 
  -5   6  15       31.73       36.63      5.14 o 
  -4   6  15       13.12       12.71      3.29 o 
  -3   6  15        8.09        4.32      2.73 o 
  -2   6  15       77.56       79.92      4.97 o 
  -1   6  15       72.41       73.57      6.64 o 
   0   6  15        2.02        3.97      2.39 o 
   1   6  15       24.00       34.69      3.46 o 
   2   6  15       29.12       28.62      4.58 o 
   3   6  15        9.07       12.70      3.80 o 
   4   6  15       15.35       15.64      4.47 o 
  -4   7  15        2.47        4.65      2.96 o 
  -3   7  15       13.27       14.04      4.04 o 
  -2   7  15       33.20       29.17      3.82 o 
  -1   7  15       37.13       37.00      4.13 o 
   0   7  15      211.76      214.26      7.27 o 
   1   7  15       58.93       53.95      4.03 o 
   2   7  15      194.78      182.12     11.32 o 
   3   7  15        4.82        0.71      3.90 o 
   4   7  15       14.80       16.74      5.42 o 
  -4   8  15        0.02       -1.81      3.55 o 
  -3   8  15        7.85        9.63      3.18 o 
  -2   8  15        0.04       -1.33      2.50 o 
  -1   8  15        0.09       -0.67      3.31 o 
   0   8  15       87.55       84.07      6.31 o 
   1   8  15       13.72       14.30      3.11 o 
   2   8  15        5.83        9.95      5.46 o 
   3   8  15       50.26       44.74      5.99 o 
  -3   9  15        0.05       -2.87      2.90 o 
  -2   9  15       16.87       14.17      3.53 o 
  -1   9  15       40.34       35.56      4.20 o 
   0   9  15       83.04       83.15      5.34 o 
   1   9  15        1.46       -2.12      2.46 o 
   2   9  15        8.84       12.48      5.67 o 
   3   9  15        0.45        1.28      5.87 o 
  -3  10  15        6.90       12.86      3.61 o 
  -2  10  15       10.80       10.16      3.42 o 
  -1  10  15       20.03       20.16      4.93 o 
   0  10  15       19.84       18.69      4.46 o 
   1  10  15      104.41      117.72      6.18 o 
   2  10  15       18.22       18.86      6.12 o 
  -2  11  15       12.67        5.53      3.52 o 
  -1  11  15        1.14        2.56      2.79 o 
   0  11  15       45.87       46.25      4.76 o 
   1  11  15       46.56       45.46      5.44 o 
  -4   0  16      115.63      124.49     15.58 o 
  -2   0  16       55.98       62.19     14.03 o 
   0   0  16      308.86      303.54      8.95 o 
   2   0  16     1234.09     1221.92     30.95 o 
   4   0  16       16.15       11.09      7.70 o 
  -5   1  16        2.47        2.54      2.85 o 
  -4   1  16        0.02       -2.48      2.67 o 
  -3   1  16       65.53       69.26      4.56 o 
  -2   1  16       17.98       17.79      3.09 o 
  -1   1  16       84.30      100.87      6.70 o 
   0   1  16       72.07       82.03      3.50 o 
   1   1  16      197.96      195.24      5.05 o 
   2   1  16      112.54      131.15      6.36 o 
   3   1  16       44.55       43.92      6.17 o 
   4   1  16        6.29        0.51      3.32 o 
   5   1  16        2.89       -1.02      3.82 o 
  -5   2  16        4.89       10.40      5.36 o 
  -4   2  16       30.00       29.99      4.29 o 
  -3   2  16      256.52      276.35      8.31 o 
  -2   2  16        0.13       -0.89      2.07 o 
  -1   2  16       33.37       29.85      3.03 o 
   0   2  16      346.90      322.31      7.30 o 
   1   2  16        4.65        5.62      2.52 o 
   2   2  16       50.45       47.65      4.48 o 
   3   2  16        6.61        6.37      3.39 o 
   4   2  16       21.27       11.75      4.02 o 
  -5   3  16        3.74        2.12      3.02 o 
  -4   3  16        0.18       -0.63      2.55 o 
  -3   3  16       92.98       92.85      6.03 o 
  -2   3  16       20.91       21.35      3.24 o 
  -1   3  16        8.99        5.24      2.26 o 
   0   3  16       15.18       10.94      2.47 o 
   1   3  16      306.54      297.01      6.34 o 
   2   3  16       11.44        9.09      3.22 o 
   3   3  16       78.96       81.80      9.86 o 
   4   3  16        0.89       -1.26      3.50 o 
  -5   4  16        5.79        3.36      3.23 o 
  -4   4  16        3.67        1.65      2.89 o 
  -3   4  16       42.17       48.75      4.24 o 
  -2   4  16      743.85      730.53     14.60 o 
  -1   4  16       11.57       15.67      2.98 o 
   0   4  16       33.89       38.45      3.53 o 
   1   4  16       54.81       61.40      3.67 o 
   2   4  16      280.41      276.71      8.72 o 
   3   4  16       40.03       46.56      4.88 o 
   4   4  16        0.66        2.67      3.87 o 
  -5   5  16        0.07        5.70      3.40 o 
  -4   5  16       17.79       13.22      4.81 o 
  -3   5  16       21.34       24.78      3.58 o 
  -2   5  16       10.76       11.17      3.00 o 
  -1   5  16       33.18       34.80      3.67 o 
   0   5  16       55.11       53.27      6.16 o 
   1   5  16        0.14        0.64      3.38 o 
   2   5  16       11.16       10.56      3.41 o 
   3   5  16       49.72       41.88      4.90 o 
   4   5  16        0.18       -5.08      3.39 o 
  -4   6  16        7.33        9.14      3.19 o 
  -3   6  16       26.11       25.15      3.76 o 
  -2   6  16        9.08        7.05      2.88 o 
  -1   6  16       57.85       50.10      5.01 o 
   0   6  16      301.28      305.37      9.21 o 
   1   6  16       16.40       15.25      2.92 o 
   2   6  16      258.52      263.32     13.27 o 
   3   6  16        1.07       -1.39      3.86 o 
   4   6  16        0.38        1.34      4.16 o 
  -4   7  16        3.11        1.26      2.98 o 
  -3   7  16        5.87        8.78      3.06 o 
  -2   7  16       12.97        8.58      3.64 o 
  -1   7  16      166.00      159.91      6.64 o 
   0   7  16       14.98       13.67      3.57 o 
   1   7  16        1.21       -0.59      4.15 o 
   2   7  16       16.54        7.94      5.40 o 
   3   7  16       30.52       24.31      5.26 o 
  -4   8  16        1.32        4.78      3.89 o 
  -3   8  16        1.72       -0.56      2.65 o 
  -2   8  16        2.32        1.15      2.86 o 
  -1   8  16      209.35      202.66      7.66 o 
   0   8  16        8.98       10.26      3.05 o 
   1   8  16        0.03       -1.68      3.13 o 
   2   8  16       11.50        5.90      5.27 o 
   3   8  16        0.02       -2.58      5.20 o 
  -3   9  16       33.55       28.28      4.40 o 
  -2   9  16        1.71       -0.13      2.84 o 
  -1   9  16       11.38        7.87      3.16 o 
   0   9  16        5.11        3.91      3.67 o 
   1   9  16       18.32       21.56      3.58 o 
   2   9  16        9.75        3.83      5.31 o 
   3   9  16        6.65        7.57      6.16 o 
  -3  10  16        6.74        7.00      6.94 o 
  -2  10  16        2.48        0.75      3.14 o 
  -1  10  16        0.31       -0.35      2.70 o 
   0  10  16       14.48       23.07      4.91 o 
   1  10  16        0.46        0.73      3.47 o 
   2  10  16        7.90       15.29      6.14 o 
  -2  11  16       68.77       90.66      7.06 o 
  -1  11  16        0.57        2.08      3.01 o 
   0  11  16        3.75        7.52      3.30 o 
   1  11  16        5.87        8.77      4.98 o 
  -5   0  17       47.34       49.65      6.73 o 
  -3   0  17        0.15        1.44      3.40 o 
  -1   0  17      226.84      233.10     10.41 o 
   1   0  17      439.43      436.78     15.19 o 
   3   0  17      390.06      375.23     15.55 o 
  -5   1  17        6.31        2.23      3.89 o 
  -4   1  17       54.52       59.84      4.77 o 
  -3   1  17       43.29       44.03      4.00 o 
  -2   1  17        1.11        1.15      2.37 o 
  -1   1  17       10.54        6.14      3.04 o 
   0   1  17      200.76      188.30      5.08 o 
   1   1  17       25.80       20.61      3.61 o 
   2   1  17       32.61       31.90      4.17 o 
   3   1  17       76.71       69.14      5.94 o 
   4   1  17        1.02        3.32      6.12 o 
  -5   2  17        0.02       -2.11      2.89 o 
  -4   2  17        2.53        2.56      2.95 o 
  -3   2  17      126.17      112.52      6.66 o 
  -2   2  17       29.57       38.01      3.76 o 
  -1   2  17      212.55      217.10      8.10 o 
   0   2  17        0.02       -1.39      2.11 o 
   1   2  17        1.76        1.86      2.35 o 
   2   2  17       47.54       49.12      4.63 o 
   3   2  17       27.21       28.16      4.26 o 
   4   2  17        5.62        4.05      3.73 o 
  -5   3  17        1.16        5.59      3.24 o 
  -4   3  17        4.92        8.80      3.26 o 
  -3   3  17       30.91       41.32      4.77 o 
  -2   3  17       24.14       18.69      3.28 o 
  -1   3  17       25.03       25.45      3.48 o 
   0   3  17       39.03       39.66      3.32 o 
   1   3  17       28.80       31.74      3.24 o 
   2   3  17        0.48       -1.18      4.02 o 
   3   3  17       38.37       32.21      4.59 o 
   4   3  17        7.28       11.10      4.25 o 
  -5   4  17        2.06        6.07      4.23 o 
  -4   4  17       18.24       12.31      6.05 o 
  -3   4  17       20.62       14.36      4.73 o 
  -2   4  17      177.47      164.98      6.51 o 
  -1   4  17       38.89       41.86      3.80 o 
   0   4  17        8.76       11.39      3.27 o 
   1   4  17      112.42      118.31     10.44 o 
   2   4  17        0.38        4.49      3.22 o 
   3   4  17       23.38       25.60      4.52 o 
   4   4  17       11.76        6.63      4.31 o 
  -4   5  17        9.44        4.72      5.31 o 
  -3   5  17        1.14       -0.69      2.58 o 
  -2   5  17        0.82        1.74      2.69 o 
  -1   5  17        1.95        2.76      2.49 o 
   0   5  17       15.54       14.90      2.87 o 
   1   5  17        3.92        7.75      3.34 o 
   2   5  17       35.65       43.89      7.06 o 
   3   5  17        7.11        7.56      3.65 o 
   4   5  17        4.09        0.78      3.96 o 
  -4   6  17       17.81       28.82      4.60 o 
  -3   6  17       23.06       20.68      3.66 o 
  -2   6  17       73.39       69.08      4.98 o 
  -1   6  17       41.73       40.34      5.17 o 
   0   6  17       24.75       26.76      3.48 o 
   1   6  17       64.65       70.15      5.50 o 
   2   6  17        0.70       -1.06      4.77 o 
   3   6  17        0.00        0.62      3.82 o 
  -4   7  17       21.90       17.63      3.98 o 
  -3   7  17        6.67        1.93      6.73 o 
  -2   7  17        0.19        0.50      2.67 o 
  -1   7  17        9.45       18.70      3.88 o 
   0   7  17      100.75      110.12      5.68 o 
   1   7  17       37.41       40.20      8.39 o 
   2   7  17        0.15        6.13      5.27 o 
   3   7  17       24.99       24.17      6.82 o 
  -3   8  17        0.15        0.08      2.96 o 
  -2   8  17        0.86        2.78      3.05 o 
  -1   8  17       64.25       73.56     10.68 o 
   0   8  17        0.29        0.16      2.66 o 
   1   8  17       39.93       34.89      5.40 o 
   2   8  17        0.69        5.04      5.40 o 
   3   8  17       10.77       14.91      6.45 o 
  -3   9  17       45.08       47.69      5.19 o 
  -2   9  17        5.70        7.67      3.38 o 
  -1   9  17       27.81       31.38      4.18 o 
   0   9  17       17.11       14.82      3.49 o 
   1   9  17       12.74       14.88      5.51 o 
   2   9  17        5.53        7.08      5.49 o 
  -2  10  17        0.07        3.36      3.30 o 
  -1  10  17        3.78        3.05      3.87 o 
   0  10  17        8.32       14.00      3.96 o 
   1  10  17        0.01       -1.80     14.38 o 
  -1  11  17        0.46        8.75      6.76 o 
   0  11  17       11.79        9.25      3.64 o 
  -4   0  18       37.23       33.29      5.82 o 
  -2   0  18      133.05      144.66      9.01 o 
   0   0  18      403.79      381.71     10.56 o 
   2   0  18      188.69      197.57     11.06 o 
   4   0  18        4.13        1.76      7.19 o 
  -5   1  18       19.32       24.82      7.85 o 
  -4   1  18       53.75       65.92      9.24 o 
  -3   1  18       39.69       41.91      4.16 o 
  -2   1  18        2.65        3.45      3.18 o 
  -1   1  18        0.34        3.33      2.42 o 
   0   1  18       25.19       32.21      3.33 o 
   1   1  18        4.87        6.17      3.23 o 
   2   1  18      302.15      289.18      9.22 o 
   3   1  18        0.39        1.58      3.43 o 
   4   1  18        1.02        3.10      3.83 o 
  -5   2  18        0.21        3.44      4.27 o 
  -4   2  18        0.00        1.95      4.60 o 
  -3   2  18      435.06      439.75     13.00 o 
  -2   2  18        4.10        4.29      2.70 o 
  -1   2  18        8.30       10.57      3.49 o 
   0   2  18      304.84      303.21      7.43 o 
   1   2  18      492.82      478.95     11.46 o 
   2   2  18      163.08      163.30      7.17 o 
   3   2  18        3.20        4.14      4.20 o 
   4   2  18       11.26        6.61      4.33 o 
  -5   3  18        7.56       18.01      4.65 o 
  -4   3  18       34.12       30.70      4.62 o 
  -3   3  18       15.29       15.08      5.48 o 
  -2   3  18       41.94       45.62      4.76 o 
  -1   3  18        7.02        6.83      2.61 o 
   0   3  18       15.31       16.14      2.61 o 
   1   3  18      291.57      269.36     10.15 o 
   2   3  18       12.68        9.81      3.41 o 
   3   3  18        1.79       -0.25      3.78 o 
   4   3  18        1.80       -0.81      4.98 o 
  -4   4  18        0.13        1.63      3.16 o 
  -3   4  18      140.27      135.16     12.07 o 
  -2   4  18        0.02       -0.24      2.39 o 
  -1   4  18        0.10        1.48      2.37 o 
   0   4  18        2.61        1.94      2.30 o 
   1   4  18        0.15        5.20      4.80 o 
   2   4  18        0.80       -1.02      3.01 o 
   3   4  18        1.38        4.74      3.80 o 
   4   4  18        1.41       -2.06      3.88 o 
  -4   5  18        2.87        4.42      3.48 o 
  -3   5  18        9.26        8.94      3.66 o 
  -2   5  18       61.03       57.57      6.17 o 
  -1   5  18      130.64      132.93      6.06 o 
   0   5  18       47.68       45.79      3.92 o 
   1   5  18        2.26        4.40      4.58 o 
   2   5  18       42.89       49.53      7.48 o 
   3   5  18        6.66        2.63      4.52 o 
  -4   6  18        6.45        2.23      3.44 o 
  -3   6  18        6.66        9.67      3.41 o 
  -2   6  18        8.41        6.24      2.82 o 
  -1   6  18        0.08        1.64      2.70 o 
   0   6  18      109.48      130.13      6.05 o 
   1   6  18       77.71       80.11     11.34 o 
   2   6  18        2.22        7.48      5.47 o 
   3   6  18        4.18       10.82      9.25 o 
  -4   7  18        0.84        2.31      3.43 o 
  -3   7  18       13.71       11.18      3.64 o 
  -2   7  18        7.63        3.08      2.80 o 
  -1   7  18       16.79       13.89      4.53 o 
   0   7  18       45.07       45.96      4.32 o 
   1   7  18        5.21       10.42      9.45 o 
   2   7  18        4.66        5.85      5.45 o 
   3   7  18        2.67       -0.45      5.59 o 
  -3   8  18       11.64       14.96      4.08 o 
  -2   8  18       37.11       40.48      4.59 o 
  -1   8  18       41.71       62.16      7.29 o 
   0   8  18        0.43        2.37      2.70 o 
   1   8  18        0.70        9.01      5.46 o 
   2   8  18        0.73        8.62      5.76 o 
  -2   9  18       14.12        9.47      3.57 o 
  -1   9  18        0.08        0.98      3.06 o 
   0   9  18        0.80       -0.61      2.75 o 
   1   9  18       14.68       12.05      5.75 o 
   2   9  18        5.26       13.50      6.26 o 
  -1  10  18        7.54        1.41      4.28 o 
   0  10  18       68.09       77.23      5.75 o 
   1  10  18       56.48       66.17      9.08 o 
  -5   0  19        1.30       -1.52      5.50 o 
  -3   0  19       67.32       74.40      7.37 o 
  -1   0  19      136.74      146.55     10.42 o 
   1   0  19      220.23      213.76     10.84 o 
   3   0  19        0.38       -1.05      5.01 o 
  -4   1  19      124.16      134.58      8.02 o 
  -3   1  19      110.58      122.47      7.34 o 
  -2   1  19       17.67       21.24      3.28 o 
  -1   1  19       12.59       10.63      2.82 o 
   0   1  19        6.07       10.89      3.03 o 
   1   1  19       19.93       16.84      3.65 o 
   2   1  19       67.67       68.97      5.41 o 
   3   1  19        1.71        3.05      6.04 o 
   4   1  19        5.46       11.91      4.31 o 
  -4   2  19        2.05        6.45      3.28 o 
  -3   2  19        9.66        8.80      3.60 o 
  -2   2  19        0.23        0.29      2.70 o 
  -1   2  19      177.94      170.61      6.49 o 
   0   2  19       12.51       17.21      2.72 o 
   1   2  19       67.65       67.04      5.91 o 
   2   2  19       25.29       29.28      6.02 o 
   3   2  19        2.93        2.13      3.60 o 
   4   2  19        0.32       -0.10      3.96 o 
  -4   3  19        0.53       -0.43      3.13 o 
  -3   3  19       17.17       16.43      4.54 o 
  -2   3  19       17.55       22.77      4.20 o 
  -1   3  19       16.26       10.26      2.87 o 
   0   3  19       31.04       29.40      3.09 o 
   1   3  19        0.71        0.92      3.68 o 
   2   3  19       13.47       11.52      4.71 o 
   3   3  19        3.51        1.32      3.61 o 
   4   3  19        6.60        7.60      4.33 o 
  -4   4  19       17.27       16.44      4.28 o 
  -3   4  19       62.97       58.00      5.75 o 
  -2   4  19        8.21       10.43      3.83 o 
  -1   4  19       17.26       14.05      4.38 o 
   0   4  19       45.39       40.76      3.82 o 
   1   4  19       70.39       65.22      7.37 o 
   2   4  19       28.30       35.11      5.48 o 
   3   4  19        1.33        2.90      3.75 o 
  -4   5  19        2.70        4.34      4.05 o 
  -3   5  19        0.06       -1.16      3.03 o 
  -2   5  19       35.91       32.06      3.98 o 
  -1   5  19       34.41       39.59      4.08 o 
   0   5  19      158.55      160.04      7.62 o 
   1   5  19       20.09       19.25      5.74 o 
   2   5  19       11.73       13.16      5.80 o 
   3   5  19        9.02       13.43      6.40 o 
  -4   6  19        1.13       -2.53      3.26 o 
  -3   6  19        0.12        7.47      3.70 o 
  -2   6  19       28.87       24.55      3.92 o 
  -1   6  19       75.50       81.91      5.31 o 
   0   6  19        5.34        2.88      2.70 o 
   1   6  19       10.12        8.18      5.17 o 
   2   6  19        0.45        0.50      5.05 o 
   3   6  19        1.12        5.81      8.55 o 
  -3   7  19        1.34       -2.01      2.94 o 
  -2   7  19        0.21        0.14      2.92 o 
  -1   7  19        6.71        8.38      4.79 o 
   0   7  19        1.38       -3.35      2.51 o 
   1   7  19        0.14       -6.09     12.99 o 
   2   7  19       19.34       22.58      6.57 o 
  -3   8  19       21.21       23.47      4.36 o 
  -2   8  19        1.28        4.02      3.34 o 
  -1   8  19       17.86       17.89      3.81 o 
   0   8  19        2.34        3.01      3.00 o 
   1   8  19        4.18        6.93      5.60 o 
   2   8  19        1.04        2.36      5.52 o 
  -2   9  19        0.00        3.72      3.45 o 
  -1   9  19       43.52       41.86      7.62 o 
   0   9  19        3.27        3.01      2.96 o 
   1   9  19        8.54       10.82      5.97 o 
  -4   0  20      117.32      124.78      9.63 o 
  -2   0  20       20.77       23.07      5.00 o 
   0   0  20       43.68       32.74      7.69 o 
   2   0  20       51.00       52.17      7.33 o 
  -4   1  20       96.94      120.99      7.83 o 
  -3   1  20        0.12       -2.57      3.16 o 
  -2   1  20        4.16        9.44      3.55 o 
  -1   1  20        0.43        1.89      3.09 o 
   0   1  20      512.27      513.47     11.62 o 
   1   1  20       51.51       44.95      5.37 o 
   2   1  20        0.81        2.96      3.37 o 
   3   1  20        0.51        1.98      3.66 o 
  -4   2  20        2.53        3.13      4.52 o 
  -3   2  20        0.68        1.76      3.22 o 
  -2   2  20        1.22        0.91      2.90 o 
  -1   2  20      146.74      164.63      6.54 o 
   0   2  20       20.73       20.48      2.88 o 
   1   2  20       87.72       90.31      6.73 o 
   2   2  20       21.52       21.78      4.25 o 
   3   2  20        6.76       -0.52      3.65 o 
  -4   3  20        1.66        2.67      3.08 o 
  -3   3  20       26.30       34.44      4.98 o 
  -2   3  20       42.56       39.40      4.90 o 
  -1   3  20        4.29        2.42      3.01 o 
   0   3  20       42.42       47.31      3.98 o 
   1   3  20       11.15        3.43      4.04 o 
   2   3  20       30.13       21.42      5.16 o 
   3   3  20        0.05       -5.01      3.34 o 
  -4   4  20        0.00       -1.26      3.27 o 
  -3   4  20       34.45       28.56      4.97 o 
  -2   4  20        6.52        8.03      3.43 o 
  -1   4  20       18.21       21.51      3.57 o 
   0   4  20      254.65      253.86      7.91 o 
   1   4  20       42.26       40.99      6.77 o 
   2   4  20       28.79       22.16      7.58 o 
   3   4  20       24.81       22.34      4.71 o 
  -4   5  20        0.48       -1.51      3.47 o 
  -3   5  20        4.42        5.00      3.78 o 
  -2   5  20       60.37       50.04      5.40 o 
  -1   5  20        1.39        2.35      2.71 o 
   0   5  20       28.06       27.74      3.68 o 
   1   5  20       15.57       17.57      5.95 o 
   2   5  20        7.13        4.64      6.53 o 
   3   5  20        6.81        1.50      6.23 o 
  -3   6  20       15.77       13.21      4.34 o 
  -2   6  20        0.10       -1.27      2.93 o 
  -1   6  20       35.27       36.61      4.34 o 
   0   6  20        7.91        9.34      3.13 o 
   1   6  20        6.28        6.98      7.45 o 
   2   6  20        0.64        0.57      5.17 o 
  -3   7  20        1.17       -0.15      3.63 o 
  -2   7  20       62.18       75.75      5.81 o 
  -1   7  20        5.23       12.63      3.99 o 
   0   7  20       34.99       32.00      4.20 o 
   1   7  20        1.40        2.17      5.27 o 
   2   7  20        0.35        0.92      6.35 o 
  -2   8  20       10.79        7.80      4.51 o 
  -1   8  20       89.47       94.67      6.34 o 
   0   8  20        0.02       -0.65      2.91 o 
   1   8  20        0.89        0.13      5.06 o 
  -1   9  20        6.83        8.15      5.31 o 
   0   9  20        9.13        2.53      4.04 o 
  -3   0  21       26.62       25.52      5.70 o 
  -1   0  21       58.38       51.04      6.97 o 
   1   0  21      169.42      163.05     15.87 o 
   3   0  21       29.19       29.09      7.59 o 
  -4   1  21        8.44       18.51      4.34 o 
  -3   1  21        0.59        5.02      3.55 o 
  -2   1  21       22.65       26.54      3.82 o 
  -1   1  21      183.88      177.68      6.96 o 
   0   1  21        0.05       -0.38      2.46 o 
   1   1  21       37.08       42.12      5.42 o 
   2   1  21        0.00        6.84      3.67 o 
   3   1  21        2.34       -4.23      3.76 o 
  -4   2  21       57.02       63.56      6.74 o 
  -3   2  21        7.83        8.64      4.66 o 
  -2   2  21       28.91       25.88      4.37 o 
  -1   2  21        0.62       -1.25      2.85 o 
   0   2  21       40.34       34.39      3.79 o 
   1   2  21        1.79        3.22      4.49 o 
   2   2  21      103.22      112.40      8.12 o 
   3   2  21        0.80       -0.60      5.98 o 
  -4   3  21        9.67       11.25      4.03 o 
  -3   3  21       11.24       18.15      9.84 o 
  -2   3  21        5.25        7.70      3.44 o 
  -1   3  21      107.91      103.19      6.56 o 
   0   3  21        0.44        1.33      2.51 o 
   1   3  21        1.02        2.05      3.89 o 
   2   3  21        5.09        7.70      4.68 o 
   3   3  21        0.26        1.73      4.04 o 
  -3   4  21       52.00       46.97      6.10 o 
  -2   4  21       39.31       35.99      4.97 o 
  -1   4  21        5.91        3.42      4.99 o 
   0   4  21        4.95        4.86      2.73 o 
   1   4  21        0.80        2.04      4.74 o 
   2   4  21       16.66       13.82      6.12 o 
   3   4  21        3.84        9.18      5.70 o 
  -3   5  21       37.49       41.70      9.33 o 
  -2   5  21        4.69        5.84      3.76 o 
  -1   5  21       59.94       65.14      5.04 o 
   0   5  21       44.12       46.42      4.33 o 
   1   5  21        7.42        9.98      5.63 o 
   2   5  21        4.16        5.25      5.64 o 
  -3   6  21        5.56        2.81      3.80 o 
  -2   6  21       26.30       21.99      4.63 o 
  -1   6  21      139.71      171.21      8.54 o 
   0   6  21       38.48       40.23      4.39 o 
   1   6  21       23.47       21.69      6.55 o 
   2   6  21        3.73       11.31      6.07 o 
  -2   7  21        0.04       -3.14      3.10 o 
  -1   7  21        0.24       -0.18      3.04 o 
   0   7  21        4.65        7.89      3.50 o 
   1   7  21        0.36        1.40      5.09 o 
  -1   8  21        0.49        2.24      3.36 o 
   0   8  21       16.56       24.20      5.80 o 
   1   8  21        1.61        5.44      6.84 o 
  -4   0  22       74.84       62.93     11.10 o 
  -2   0  22        0.59        0.86      4.08 o 
   0   0  22       40.37       39.66      5.71 o 
   2   0  22       69.48       87.97      9.75 o 
  -3   1  22        1.89        1.76      3.69 o 
  -2   1  22       29.25       27.64      4.59 o 
  -1   1  22       80.40       81.84      5.21 o 
   0   1  22        1.03        2.55      2.64 o 
   1   1  22        0.15       -1.36      9.63 o 
   2   1  22        4.21        1.32      7.39 o 
   3   1  22        0.79        2.80      3.97 o 
  -3   2  22        0.57        0.10      3.41 o 
  -2   2  22       14.96       13.00      3.81 o 
  -1   2  22        0.73        2.78      3.06 o 
   0   2  22       26.08       18.48      3.34 o 
   1   2  22       22.65       22.67      4.90 o 
   2   2  22       77.53      104.46     11.93 o 
  -3   3  22        9.57        3.05      4.08 o 
  -2   3  22        6.37       13.87      4.05 o 
  -1   3  22       12.06        1.26      3.68 o 
   0   3  22        9.00        4.10      3.93 o 
   1   3  22       10.08        9.90      5.27 o 
   2   3  22        0.07        5.62      4.84 o 
  -3   4  22        5.15        5.60      3.90 o 
  -2   4  22        7.37        3.06      3.60 o 
  -1   4  22       52.66       62.85      5.77 o 
   0   4  22       46.80       49.51      7.87 o 
   1   4  22       21.27       16.11      5.80 o 
   2   4  22        8.90        9.96      6.18 o 
  -3   5  22        6.34        5.07      4.25 o 
  -2   5  22       39.57       52.44      5.95 o 
  -1   5  22        0.01        0.82      3.01 o 
   0   5  22        0.79        4.94      3.57 o 
   1   5  22       23.96       24.57      7.04 o 
   2   5  22        0.09       12.00      6.25 o 
  -2   6  22        1.28       -0.34      3.58 o 
  -1   6  22       93.10       92.30      6.07 o 
   0   6  22        0.10       -0.57      3.60 o 
   1   6  22       23.54       25.72      6.62 o 
  -1   7  22       59.01       52.62      5.32 o 
   0   7  22        7.32        4.97      4.01 o 
   1   7  22        0.06        5.83      5.69 o 
  -3   0  23        5.45        9.66      7.14 o 
  -1   0  23       66.89       61.03     10.65 o 
   1   0  23      155.95      173.97     16.90 o 
  -3   1  23        0.03        5.39      3.79 o 
  -2   1  23       12.81       15.55      4.06 o 
  -1   1  23        3.99       10.96      3.08 o 
   0   1  23        0.73        4.21      5.14 o 
   1   1  23        8.71       14.03      6.09 o 
   2   1  23        0.01        0.16      4.69 o 
  -3   2  23        5.66       -0.57      3.73 o 
  -2   2  23        3.21        0.88      3.33 o 
  -1   2  23        7.29        3.35      3.13 o 
   0   2  23        1.10       -0.43      7.15 o 
   1   2  23       26.41       33.15      7.12 o 
   2   2  23        6.58        5.48      7.80 o 
  -3   3  23        7.37       15.86      4.52 o 
  -2   3  23        9.83       10.88      3.97 o 
  -1   3  23        0.58        0.84      3.22 o 
   0   3  23       27.82       23.82      9.01 o 
   1   3  23        5.24        8.46      5.43 o 
   2   3  23        0.03       -5.51      5.87 o 
  -2   4  23       20.43       10.51      4.08 o 
  -1   4  23      118.66      119.65      9.49 o 
   0   4  23       17.41       32.17      6.42 o 
   1   4  23        0.07        1.60      5.22 o 
   2   4  23       19.83       20.00      7.08 o 
  -2   5  23       11.96       15.47      6.43 o 
  -1   5  23       11.10       11.53      4.28 o 
   0   5  23        6.56       18.01      5.84 o 
   1   5  23        2.59        3.90      7.54 o 
  -1   6  23       18.88       16.03      4.45 o 
   0   6  23        0.26        7.51      5.74 o 
  -2   0  24        0.67       -2.49      4.15 o 
   0   0  24        2.12        0.05      6.79 o 
   2   0  24       12.54       26.83     11.36 o 
  -2   1  24        0.14        5.62      3.83 o 
  -1   1  24       11.10       14.40      3.84 o 
   0   1  24        0.33        3.03      4.86 o 
   1   1  24        5.85        9.10      6.13 o 
  -2   2  24        3.52       -0.17      8.10 o 
  -1   2  24       15.30       15.70      4.00 o 
   0   2  24        7.56       19.81      8.53 o 
   1   2  24       29.28       28.29      7.24 o 
  -2   3  24       15.97       14.40      6.95 o 
  -1   3  24        1.92        3.00      3.41 o 
   0   3  24        0.85       11.99      8.38 o 
   1   3  24        8.10        9.79      8.93 o 
  -2   4  24       62.10       61.84      6.41 o 
  -1   4  24        5.01        5.22      3.70 o 
   0   4  24        0.34        9.37      8.71 o 
   1   4  24        0.05        6.02      5.75 o 
  -1   5  24       11.31       15.03      6.11 o 
   0   5  24        0.02       11.01      5.92 o 
  -1   0  25        0.37        0.67      4.15 o 
   1   0  25        0.03        9.59      8.73 o 
  -2   1  25        0.02        1.44      3.71 o 
  -1   1  25        0.03        3.21      3.44 o 
   0   1  25        2.13        3.17      5.30 o 
   1   1  25        2.74       10.25      6.16 o 
  -1   2  25        7.18        5.45      3.68 o 
   0   2  25        0.24        5.99      8.13 o 
  -1   3  25        1.24        4.58      3.70 o 
   0   3  25        0.79        7.93      8.96 o 
                                                 
